# Supplementary material for: Comparison of cardiovascular and renal outcomes between dapagliflozin and empagliflozin in patients with type 2 diabetes without prior cardiovascular or renal disease
Source: PLoS One. 2022 Oct 17;17(10):e0269414. doi: 10.1371/journal.pone.0269414 (PMC9576049; doi:10.1371/journal.pone.0269414)
Supplement: S1 Appendix — (XLSX) [file pone.0269414.s001.xlsx]

## Sheet: Sheet1
Group	Sex	Age_yrs	SBP	DBP	HR	BMI	Current_smoker	HTN	Dyslipid	AF	10yr_ASCVD_risk	Laboratory_findings	Total_chol	HDL	LDL	HbA1c	Fasting_glucose	serum_Cr	GFR	MCU_PU	Medication	AntiPLT	statin	CCB	RASb	BB	Diuretics	NOAC	Insulin	MFM	SU	TZD	Outcomes	All_death	CV_death	ACS	Coronary_Revasc	Stroke	Composite_coronary	FU_comp_Coronary	Composite_ischemic	FU_comp_ischemic	HHF	FU_HHF	Renal	FU_Renal	Comp_HHF_Renal	FU_comp_HHF_Renal	Total_FU_dur
2	1	71	92	68	69	26.4	1	1	1	0	27.19		224	61	142	14.4	127	0.85	87.5	0		0	1	1	1	0	0	0	1	1	0	0		0	0	0	0	0	0	17	0	17	0	17	0	17	0	17	17
1	1	63	155	80	71	25.2	0	0	1	0	27.39		184	46	92.6	9.8	191	0.96	83.5	1		1	1	0	0	0	0	0	0	1	1	0		0	0	0	0	0	0	70.73	0	70.73	0	70.73	0	70.73	0	70.73	70.73
1	0	72	100	58	69	28.7	0	1	1	0	17.69		191	41	135	10.2	238	0.96	59.3	1		1	1	0	1	1	1	0	0	1	1	0		0	0	0	0	0	0	31.63	0	31.63	0	31.63	0	31.63	0	31.63	31.63
1	0	78	165	82	66	26.3	0	1	1	0	64.27		108	36	93	7.4	159	0.46	95.3	0		0	1	0	0	0	0	0	0	1	0	0		0	0	0	0	0	0	23.3	0	23.3	0	23.3	0	23.3	0	23.3	23.3
2	1	54	142	72	65	25.6	0	1	1	0	11.09		177	55	101.8	6.6	138	1.03	81.7	0		0	1	1	1	0	1	0	0	0	0	0		0	0	0	0	0	0	19	0	19	0	19	0	19	0	19	19
1	1	73	129	70	55	29.9	0	0	1	0	41.09		237	48	161.8	10.2	193	1.1	66.2	0		0	1	0	0	0	0	0	0	1	0	0		0	0	0	0	0	0	26.17	0	26.17	0	26.17	0	26.17	0	26.17	26.17
1	0	69	146	67	80	25.8	0	1	0	0	25.48		195	64	117	10	190	0.73	84	0		0	0	1	1	0	0	0	0	1	1	0		0	0	0	0	0	0	13.57	0	13.57	0	13.57	0	13.57	0	13.57	13.57
2	1	36	129	83	80	27.3	0	1	1	0	1.51		170	37	50.4	7.1	131	0.57	131.7	1		0	0	0	1	0	0	0	0	1	1	0		0	0	1	1	0	1	28.3333	1	28.3333	0	54.13	0	54.13	0	54.13	54.13
1	0	69	79	33	63	24.5	0	0	1	0	6.26		175	53	107.6	8	201	0.7	88.4	0		0	0	0	0	0	0	0	1	1	0	0		0	0	0	0	0	0	30.07	0	30.07	0	30.07	0	30.07	0	30.07	30.07
2	0	79	180	98	99	23	0	0	1	0	62.9		191	44	59.2	8.3	195	0.64	84.9	1		1	1	0	0	0	0	0	0	1	1	0		0	0	0	0	0	0	30.7	0	30.7	1	23.3	0	30.7	1	23.3	30.7
1	1	59	136	95	77	24.9	0	1	1	0	18.64		166	41	83.8	8	140	0.84	95.7	0		1	1	1	1	0	0	0	0	1	0	0		0	0	0	0	0	0	42.7	0	42.7	0	42.7	0	42.7	0	42.7	42.7
2	1	78	140	80	75	23.3	1	1	1	0	58.93		129	41	62.2	7.7	96	1.04	68.5	0		1	1	1	0	0	0	0	0	1	1	0		0	0	0	0	0	0	23.83	0	23.83	0	23.83	0	23.83	0	23.83	23.83
2	1	65	126	86	68	26.7	1	1	0	0	32.61		143	36	90	9.2	227	0.74	97.1	0		1	0	1	1	1	1	0	0	1	1	0		0	0	0	0	0	0	58.77	0	58.77	0	58.77	0	58.77	0	58.77	58.77
1	0	50	153	83	122	28.7	0	0	1	0	4.4		243	56	160.4	11.6	92	0.63	104.3	0		0	0	0	0	0	0	0	1	1	0	0		0	0	0	0	0	0	32.67	0	32.67	0	32.67	0	32.67	0	32.67	32.67
1	0	73	127	75	56	30.9	0	1	1	0	30.64		196	47	119.6	9.6	166	0.96	58.6	0		1	1	1	1	1	1	0	1	1	1	0		0	0	0	0	0	0	26.17	0	26.17	0	26.17	0	26.17	0	26.17	26.17
2	1	78	145	70	69	23.2	1	1	1	0	57.82		128	52	123	7.5	131	0.91	80.7	1		1	1	0	1	0	0	0	0	1	1	0		0	0	0	0	0	0	21.6	0	21.6	0	21.6	0	21.6	0	21.6	21.6
2	0	77	127	73	64	25.8	0	1	1	0	43.38		141	43	110	7.7	154	0.68	84.2	0		1	1	1	1	0	1	0	0	1	1	0		0	0	0	0	0	0	16.27	0	16.27	0	16.27	0	16.27	0	16.27	16.27
1	1	50	126	82	77	30.4	0	0	0	0	8.95		222	43	136.2	8.2	207	0.9	99	0		0	0	0	0	0	0	0	0	1	1	0		0	0	0	0	0	0	27.53	0	27.53	0	27.53	0	27.53	0	27.53	27.53
2	0	62	141	52	70	25	0	0	1	0	8.13		168	60	89.4	8.6	166	0.61	97	0		0	1	0	0	0	0	0	0	1	1	0		0	0	0	0	0	0	60.83	0	60.83	0	60.83	0	60.83	0	60.83	60.83
1	1	59	118	70	65	24.6	0	1	1	0	13.45		169	49	85.4	8.3	143	1.14	69.8	1		0	1	1	1	0	1	0	0	1	1	0		0	0	0	0	0	0	65.1	0	65.1	0	65.1	0	65.1	0	65.1	65.1
1	0	76	124	62	79	27	0	1	1	0	36.55		118	43	57	7.1	119	0.87	64.8	0		1	1	1	1	0	0	0	0	1	1	0		0	0	0	0	0	0	65.5	0	65.5	0	65.5	0	65.5	0	65.5	65.5
2	1	41	127	83	73	29.4	0	0	0	0	1.93		145	36	96.2	7.6	134	0.65	121.2	1		0	0	0	0	0	0	0	0	1	0	0		0	0	0	0	0	0	64.17	0	64.17	0	64.17	0	64.17	0	64.17	64.17
2	1	70	117	71	86	20.9	1	1	1	0	35.39		159	44	91	9	117	1.12	66.4	1		1	1	0	1	0	0	0	0	1	1	0		0	0	0	0	0	0	49.73	0	49.73	0	49.73	0	49.73	0	49.73	49.73
2	0	82	159	75	75	26.3	0	1	1	0	75.78		167	36	93.4	9.2	204	0.73	76.8	0		1	1	1	1	0	1	0	0	1	1	0		0	0	0	0	0	0	57.9	0	57.9	0	57.9	0	57.9	0	57.9	57.9
1	1	67	126	84	87	26.6	0	1	1	0	22.97		118	45	100	8.5	99	0.91	87	1		0	1	0	0	0	0	0	1	1	1	0		0	0	0	0	0	0	28.73	0	28.73	0	28.73	0	28.73	0	28.73	28.73
1	1	39	200	117	73	39.4	1	1	0	0	11.81		137	33	105	7.2	155	0.8	112.5	1		0	0	1	1	0	0	0	0	1	0	0		0	0	0	0	0	0	35.37	0	35.37	0	35.37	0	35.37	0	35.37	35.37
1	0	63	136	87	58	24.8	0	1	1	0	15.15		195	39	77.6	7.1	118	0.56	99.1	1		1	1	1	0	1	0	0	0	1	0	0		0	0	0	0	0	0	37.07	0	37.07	0	37.07	0	37.07	0	37.07	37.07
1	0	38	152	104	96	27.1	0	1	1	0	1.17		170	51	66	7	122	0.66	111.8	0		0	1	1	1	0	0	0	0	1	0	0		0	0	0	0	0	0	80.5	0	80.5	0	80.5	0	80.5	0	80.5	80.5
1	1	57	126	81	99	24.5	0	1	1	0	7.21		108	43	103	8.4	145	0.76	101.3	0		0	1	1	1	0	0	0	1	1	1	0		0	0	0	0	0	0	38.47	0	38.47	0	38.47	0	38.47	0	38.47	38.47
2	1	78	102	55	60	23.6	0	1	1	0	42.71		219	42	135.2	9	104	0.96	75.5	0		1	1	0	0	0	0	0	0	0	1	0		0	0	0	0	0	0	16.97	0	16.97	0	16.97	0	16.97	0	16.97	16.97
2	0	79	191	84	66	25.4	0	1	1	0	79.61		127	35	97	9.7	231	0.81	68.9	1		1	1	1	1	1	0	0	0	1	1	0		0	0	0	0	0	0	36.8	0	36.8	0	36.8	0	36.8	0	36.8	36.8
1	1	64	110	68	85	21.9	0	1	1	0	15.36		178	62	88.8	9.4	265	0.89	90.6	0		1	1	0	1	0	0	0	0	1	1	0		0	0	0	0	0	0	32.7	0	32.7	0	32.7	0	32.7	0	32.7	32.7
1	1	56	144	89	74	25	0	1	1	0	12.45		145	48	91	8	179	1.02	81.5	0		0	1	1	1	0	0	0	0	1	0	0		0	0	0	0	0	0	27.73	0	27.73	0	27.73	0	27.73	0	27.73	27.73
1	0	81	168	90	75	24.5	0	1	1	0	77.7		181	50	77.8	7.1	138	0.66	83	0		1	1	1	1	0	0	0	0	1	0	0		0	0	0	0	0	0	16.33	0	16.33	0	16.33	0	16.33	0	16.33	16.33
2	0	80	142	74	93	32.6	0	1	1	0	62.35		120	44	67	9	171	0.85	64.8	0		1	1	1	1	0	1	0	1	1	1	0		0	0	0	0	0	0	55.57	0	55.57	0	55.57	0	55.57	0	55.57	55.57
2	1	71	109	62	74	25.3	0	1	1	0	26.58		181	67	95.6	9.9	270	0.96	79.1	1		1	1	1	0	0	0	0	0	1	1	0		0	0	0	0	0	0	31	0	31	0	31	0	31	0	31	31
1	0	48	117	61	79	28.2	0	0	1	0	1.21		141	47	72.6	9.2	156	0.51	114	0		0	1	0	0	0	0	0	0	1	0	0		0	0	0	0	0	0	21.7	0	21.7	0	21.7	0	21.7	0	21.7	21.7
2	0	49	152	85	68	31.9	1	0	1	0	8.09		145	41	76	7.5	146	0.63	105.6	0		0	1	0	0	0	0	0	0	1	0	0		0	0	0	0	0	0	30.93	0	30.93	0	30.93	0	30.93	0	30.93	30.93
2	0	53	224	105	113	29.2	0	1	1	0	10.61		177	59	75	7.4	133	0.45	114.1	0		0	1	1	0	0	0	0	0	1	0	0		0	0	0	0	0	0	37.53	0	37.53	0	37.53	0	37.53	0	37.53	37.53
1	1	81	104	60	63	23.7	0	0	1	0	42.13		124	49	95	8.8	168	0.94	75.5	0		1	1	0	0	0	0	0	0	1	1	0		0	0	0	0	0	0	16.7	0	16.7	0	16.7	0	16.7	0	16.7	16.7
1	1	61	135	88	87	26.2	0	0	1	0	15.94		154	47	132	9.1	152	0.96	84.9	0		0	1	0	0	0	0	0	1	1	0	0		0	0	0	0	0	0	70.6	0	70.6	0	70.6	0	70.6	0	70.6	70.6
1	0	67	133	85	93	25.7	0	1	1	0	17.37		181	50	96.2	8.7	212	0.59	95.1	1		1	1	0	1	0	0	0	0	1	1	0		0	0	0	0	0	0	32.13	0	32.13	0	32.13	0	32.13	0	32.13	32.13
1	1	34	140	79	86	25	0	1	1	0	0.92		170	50	121	11	184	0.91	109.2	0		0	0	0	1	0	1	0	0	1	1	0		0	0	0	0	0	0	58.73	0	58.73	0	58.73	0	58.73	0	58.73	58.73
1	0	64	122	76	59	23	0	1	1	0	10.6		149	41	114	8.5	180	0.51	102	0		1	1	0	1	0	0	0	0	1	1	0		0	0	0	0	0	0	39.9	0	39.9	0	39.9	0	39.9	0	39.9	39.9
2	1	82	112	64	88	26	0	1	1	1	48.94		145	52	79.6	8.4	114	1.03	67.2	1		0	1	0	1	0	1	0	1	1	1	0		0	0	0	0	0	0	25.33	0	25.33	0	25.33	0	25.33	0	25.33	25.33
1	1	65	190	106	52	28.7	0	1	1	0	42.88		126	35	93	7.7	156	0.88	90.1	0		1	1	1	1	1	0	0	0	1	0	0		0	0	0	0	0	0	51.73	0	51.73	0	51.73	0	51.73	0	51.73	51.73
1	0	73	125	67	78	22.6	0	0	1	0	22.25		140	44	68.2	8.1	150	0.57	91.8	0		1	1	0	0	0	0	0	0	1	1	0		0	0	0	0	0	0	83.8	0	83.8	0	83.8	0	83.8	0	83.8	83.8
2	1	63	132	72	69	31.3	0	1	1	0	24.18		189	48	92.2	9.1	236	0.87	91.7	1		0	0	1	1	0	1	0	0	1	1	0		0	0	0	0	0	0	29.37	0	29.37	0	29.37	0	29.37	0	29.37	29.37
2	0	73	148	80	55	26.2	0	1	1	0	37.09		197	81	99.8	7	117	0.73	81.8	0		1	1	1	0	0	0	0	0	1	0	0		0	0	0	0	0	0	52.03	0	52.03	0	52.03	0	52.03	0	52.03	52.03
1	1	40	161	100	75	33.5	0	1	1	0	2.66		151	38	111	7.8	177	1.06	87.4	1		0	1	0	1	0	0	0	0	1	1	0		0	0	0	0	0	0	53.23	0	53.23	0	53.23	0	53.23	0	53.23	53.23
1	1	71	154	84	67	22.6	1	0	1	0	38.89		99	48	45	8.6	143	1	75.4	0		1	1	0	0	0	0	0	0	0	0	0		0	0	0	0	0	0	27.33	0	27.33	0	27.33	0	27.33	0	27.33	27.33
2	1	68	152	86	99	26.7	1	1	1	0	51.62		207	48	110.6	8.2	132	0.95	81.8	0		1	1	1	1	0	0	0	0	1	0	0		0	0	0	0	0	0	21.63	0	21.63	0	21.63	0	21.63	0	21.63	21.63
2	0	82	129	68	61	27.9	0	1	1	0	61.36		157	42	68.2	9.9	233	0.92	58.1	1		0	0	0	0	0	0	0	0	1	0	0		0	0	0	0	0	0	54.07	0	54.07	0	54.07	0	54.07	0	54.07	54.07
1	1	47	158	94	83	35.6	1	1	1	0	20.04		187	44	104.6	7	145	0.82	105.3	1		1	1	1	1	0	0	0	0	1	1	0		0	0	0	0	0	0	71.87	0	71.87	0	71.87	0	71.87	0	71.87	71.87
1	1	67	124	82	72	30.1	0	1	1	0	31.6		202	41	130.2	7.8	125	1.05	73.1	0		0	1	0	1	0	0	0	0	1	1	0		0	0	0	0	0	0	27.53	0	27.53	0	27.53	0	27.53	0	27.53	27.53
1	1	76	154	68	71	26.4	1	1	1	0	63.85		109	29	80	10.2	131	0.89	83	1		1	1	1	1	0	0	0	1	1	1	0		0	0	0	0	0	0	40.07	0	40.07	0	40.07	0	40.07	0	40.07	40.07
2	1	70	123	73	79	26.8	0	0	1	0	31.64		208	43	135.6	8.5	139	0.95	81	1		0	1	0	0	0	0	0	1	1	0	0		0	0	0	0	0	0	14.73	0	14.73	0	14.73	0	14.73	0	14.73	14.73
1	0	61	163	99	61	25.3	0	0	1	0	7.83		124	56	153	8.9	182	0.67	94.8	0		0	1	0	0	0	0	0	0	1	1	0		0	0	0	0	0	0	14.6	0	14.6	0	14.6	0	14.6	0	14.6	14.6
1	0	72	143	78	55	25.5	0	1	1	0	33.95		208	57	126.8	8.5	144	0.71	85	1		0	1	0	0	0	0	0	0	1	0	0		0	0	0	0	0	0	18.17	0	18.17	0	18.17	0	18.17	0	18.17	18.17
1	0	23	104	80	94	28.4	0	0	0	0	2.96		193	38	136.4	11.9	83	0.65	124.9	0		0	0	0	0	0	0	0	1	1	0	0		0	0	0	0	0	0	15.53	0	15.53	0	15.53	0	15.53	0	15.53	15.53
2	0	66	155	79	87	21.5	0	1	0	0	18.75		120	51	56.8	9.2	178	0.62	93.7	1		0	0	1	1	0	0	0	0	1	1	0		0	0	0	0	0	0	31.03	0	31.03	0	31.03	0	31.03	0	31.03	31.03
1	1	46	170	118	83	27.8	0	1	0	0	5.79		144	43	88	6.8	142	1.19	72.9	1		0	0	0	1	0	0	0	0	1	0	0		0	0	0	0	0	0	67.33	0	67.33	0	67.33	0	67.33	0	67.33	67.33
1	0	79	144	79	78	31.8	0	1	1	0	50.36		139	65	70	6.3	82	0.77	73.5	0		0	1	0	1	0	0	0	0	1	1	0		0	0	0	0	0	0	19.87	0	19.87	0	19.87	0	19.87	0	19.87	19.87
1	1	41	140	100	76	34.3	0	1	0	0	3.98		186	36	88	9.1	196	0.7	117	0		0	0	0	1	0	0	0	0	1	1	0		0	0	0	0	0	0	38.67	0	38.67	0	38.67	0	38.67	0	38.67	38.67
2	1	66	128	76	67	22.5	0	0	0	0	23.27		142	37	92.2	10.2	148	0.76	95.1	0		0	0	0	0	0	0	0	0	1	0	0		0	0	0	0	0	0	49.43	0	49.43	0	49.43	0	49.43	0	49.43	49.43
2	0	58	124	62	80	22.5	0	0	0	0	3.92		179	60	99.6	10.1	198	0.6	100.8	0		0	0	0	0	0	0	0	0	0	1	0		0	0	0	0	0	0	37.1	0	37.1	0	37.1	0	37.1	0	37.1	37.1
1	1	70	190	103	81	27.2	0	1	1	0	49.49		95	38	55	8.5	178	0.72	94.7	1		1	1	1	1	0	0	0	0	1	1	0		0	0	0	0	0	0	38.87	0	38.87	0	38.87	0	38.87	0	38.87	38.87
2	1	56	115	76	90	29	0	1	0	0	12.41		185	40	101.8	6.8	172	1.05	78.9	1		0	0	0	1	0	0	0	1	1	1	0		0	0	0	0	0	0	16.93	0	16.93	0	16.93	0	16.93	0	16.93	16.93
1	0	56	106	73	74	25.2	0	0	1	0	2.57		160	47	81	9.1	174	0.92	69.8	0		0	1	0	0	0	0	0	1	1	0	0		0	0	0	0	0	0	76.9	0	76.9	0	76.9	0	76.9	0	76.9	76.9
2	0	45	136	86	68	26.2	0	1	1	0	1.99		243	63	154.2	7.7	148	0.61	109.4	0		0	1	1	1	0	0	0	0	1	1	0		0	0	0	0	0	0	49.23	0	49.23	0	49.23	0	49.23	0	49.23	49.23
2	0	81	172	84	82	25.2	0	1	1	0	80.81		144	39	51.6	9.1	330	0.95	56	0		0	1	1	1	0	1	0	0	1	1	0		0	0	0	0	0	0	55.8	0	55.8	0	55.8	0	55.8	0	55.8	55.8
1	1	55	122	64	82	23.3	1	1	1	0	14.1		128	43	113	7.2	141	1.07	77.8	0		1	1	1	1	1	0	0	0	1	0	0		0	0	0	0	0	0	66.4	0	66.4	0	66.4	0	66.4	0	66.4	66.4
2	0	63	132	63	83	24.2	0	0	0	0	9.41		158	40	100.4	10.1	165	0.51	102.2	1		0	0	0	0	0	0	0	1	1	1	0		0	0	0	0	0	0	53.83	0	53.83	0	53.83	0	53.83	0	53.83	53.83
1	1	56	139	77	68	27.3	0	1	0	0	13.33		177	42	76.6	8.9	212	0.79	100.4	1		0	0	0	1	0	0	0	0	1	0	0		0	0	0	0	0	0	64.83	0	64.83	0	64.83	0	64.83	0	64.83	64.83
1	1	59	137	81	73	31.6	0	0	1	0	15.74		195	51	120.6	6.4	106	0.99	83.1	0		0	0	0	0	0	0	0	0	1	0	0		0	0	0	0	0	0	52.17	0	52.17	0	52.17	0	52.17	0	52.17	52.17
2	1	28	126	84	98	22.7	0	0	1	0	0.98		282	48	183	11.1	459	0.89	116.5	1		0	0	0	0	0	0	0	0	1	1	0		0	0	0	0	0	0	41.1	0	41.1	0	41.1	0	41.1	0	41.1	41.1
1	1	62	157	82	61	25.1	1	1	1	0	43.76		178	39	88	7.7	123	1.2	64.4	1		1	0	1	1	0	0	0	1	1	0	0		0	0	0	0	0	0	28.6	0	28.6	0	28.6	0	28.6	0	28.6	28.6
1	0	68	143	68	72	25.8	0	1	0	0	21.38		152	50	77.4	9.4	188	0.73	84.6	1		0	0	0	0	0	0	0	0	1	1	0		0	0	0	0	0	0	32.83	0	32.83	0	32.83	0	32.83	0	32.83	32.83
1	0	39	175	115	119	21.9	0	1	1	0	2.8		261	60	139.8	11.1	207	0.55	118.5	1		0	1	0	1	0	0	0	0	1	0	0		0	0	0	0	0	0	65.5	0	65.5	0	65.5	0	65.5	0	65.5	65.5
2	1	50	128	86	75	26.7	0	1	1	0	9.39		176	34	85.2	9.8	226	0.92	96.8	0		0	1	1	1	0	1	0	0	1	1	0		0	0	0	0	0	0	54.6	0	54.6	0	54.6	0	54.6	0	54.6	54.6
2	0	79	137	79	76	26.2	0	1	1	0	54.35		121	32	69.2	7.9	236	1.08	48.7	1		0	1	1	1	0	0	0	0	1	1	0		0	0	0	0	0	0	40.77	0	40.77	0	40.77	0	40.77	0	40.77	40.77
1	0	61	133	70	87	19.5	1	0	1	0	12.36		149	57	70	8.3	153	0.89	69.8	0		0	1	0	0	0	0	0	0	1	1	0		0	0	0	0	0	0	70.7	0	70.7	0	70.7	0	70.7	0	70.7	70.7
1	1	74	128	66	76	21.1	1	1	1	0	43.95		130	51	63	8.8	222	0.94	79.3	1		1	1	1	1	0	0	0	0	1	0	0		0	0	0	0	0	0	81.57	0	81.57	0	81.57	0	81.57	0	81.57	81.57
2	1	53	158	98	81	25.8	1	0	1	0	15.74		150	55	87	9.7	205	1.04	81.6	0		0	1	0	0	0	0	0	1	1	0	0		0	0	0	0	0	0	23.57	0	23.57	0	23.57	0	23.57	0	23.57	23.57
1	0	75	143	70	107	28.7	0	1	1	0	42.74		135	50	85	7.5	169	0.84	67.9	0		0	1	0	0	0	0	0	0	1	0	0		0	0	0	0	0	0	32.9	0	32.9	0	32.9	0	32.9	0	32.9	32.9
2	0	83	126	70	71	28.5	0	1	1	0	58.24		148	53	114	6.5	89	0.61	83.8	0		0	1	0	1	0	0	0	0	1	1	0		0	0	0	0	0	0	22.2	0	22.2	0	22.2	0	22.2	0	22.2	22.2
2	1	48	154	100	72	26.2	0	1	1	0	5.64		131	43	62	8	75	0.94	95.3	1		1	1	1	1	0	0	0	1	1	1	0		0	0	0	0	0	0	60.37	0	60.37	0	60.37	0	60.37	0	60.37	60.37
2	1	43	104	50	75	22.2	0	0	1	0	2.35		188	44	119.2	8.4	196	1.19	74.2	1		0	0	0	0	0	0	0	0	1	1	0		0	0	0	0	0	0	24.87	0	24.87	0	24.87	0	24.87	0	24.87	24.87
1	0	83	208	106	75	34.4	0	1	1	0	84.54		153	33	83	8.1	95	1.01	51.6	0		0	1	1	1	0	0	0	1	1	0	0		0	0	0	0	0	0	37.27	0	37.27	0	37.27	0	37.27	0	37.27	37.27
2	0	71	134	74	82	18	0	0	0	0	18.94		165	57	94.6	7.9	157	0.56	94.1	0		0	0	0	0	0	0	0	0	1	0	0		0	0	0	0	0	0	58.03	0	58.03	0	58.03	0	58.03	0	58.03	58.03
2	1	71	113	61	67	27.8	1	1	1	0	33.55		131	44	66.8	9.2	96	0.78	90.6	0		1	1	0	1	0	0	0	0	1	1	0		0	0	0	0	0	0	20.7	0	20.7	0	20.7	0	20.7	0	20.7	20.7
2	0	61	135	83	73	30.7	0	0	1	0	6.99		140	44	95	7.7	166	0.51	103.7	0		0	1	0	0	0	0	0	0	1	1	0		0	0	0	0	0	0	48.93	0	48.93	0	48.93	0	48.93	0	48.93	48.93
2	1	52	118	75	60	21.9	0	1	1	0	9.5		210	46	127.2	8.3	175	0.99	87.1	1		1	0	1	1	1	1	0	0	1	1	0		0	0	0	0	0	0	54.6	0	54.6	0	54.6	0	54.6	0	54.6	54.6
2	0	56	135	64	69	30.7	0	0	1	0	6.01		211	45	144.8	10.1	263	0.61	101.1	0		0	0	0	0	0	0	0	0	1	1	0		0	0	0	0	0	0	39.7	0	39.7	0	39.7	0	39.7	0	39.7	39.7
2	1	62	167	94	76	26.6	0	1	1	0	22.29		128	54	63	7.5	154	0.99	81.3	1		1	1	0	1	0	0	0	0	1	0	0		0	0	0	0	0	0	45.73	0	45.73	0	45.73	0	45.73	0	45.73	45.73
1	1	53	115	75	64	26.4	0	0	1	0	6.09		182	51	99.8	7	151	0.81	101.8	0		0	0	0	0	0	0	0	0	1	0	0		0	0	0	0	0	0	75.97	0	75.97	0	75.97	0	75.97	0	75.97	75.97
1	0	69	138	72	76	25.8	0	1	0	0	22.79		239	72	148.8	8.5	139	0.73	84.3	0		1	0	0	1	0	1	0	0	1	1	0		0	0	0	0	0	0	16.13	0	16.13	0	16.13	0	16.13	0	16.13	16.13
1	1	70	152	81	86	27	0	1	1	1	45.36		134	32	91	7.4	161	1.5	46.6	1		1	1	1	1	1	0	0	0	1	0	0		0	0	0	0	0	0	35.17	0	35.17	0	35.17	0	35.17	0	35.17	35.17
1	0	63	178	88	73	22	0	1	1	0	18.74		164	56	97.2	7.9	126	1	59.9	0		0	1	1	0	0	0	0	0	1	1	0		0	0	0	0	0	0	53.17	0	53.17	0	53.17	0	53.17	0	53.17	53.17
2	1	60	122	76	94	27.1	0	1	1	0	15.75		160	40	91	8.7	196	0.71	102.3	0		1	1	0	1	0	0	0	0	1	1	0		0	0	0	0	0	0	35.4	0	35.4	0	35.4	0	35.4	0	35.4	35.4
2	1	78	137	60	83	26.8	1	1	1	0	55.83		105	42	62	7.1	162	1.18	58.7	1		1	1	0	1	1	0	0	0	1	0	0		0	0	0	0	0	0	21.5	0	21.5	0	21.5	0	21.5	0	21.5	21.5
1	1	69	155	88	100	24.8	1	1	1	0	41.87		132	61	92	7.2	135	0.64	99.8	1		0	1	1	1	0	0	0	0	1	0	0		0	0	0	0	0	0	25.87	0	25.87	0	25.87	0	25.87	0	25.87	25.87
2	1	54	121	68	103	24.3	0	1	0	0	11.41		180	39	108	9.5	206	0.69	107.5	1		0	0	0	1	0	0	0	0	1	1	0		0	0	0	0	0	0	34.8	0	34.8	0	34.8	0	34.8	0	34.8	34.8
2	1	72	133	76	100	26.9	0	1	1	0	33.9		150	49	105	6.9	73	0.69	95	0		0	1	0	1	1	1	0	0	1	1	0		0	0	0	0	0	0	13.33	0	13.33	0	13.33	0	13.33	0	13.33	13.33
1	0	58	140	88	75	30.7	0	0	1	0	4.9		190	65	108	9.9	152	0.59	101.3	0		0	1	0	0	0	0	0	1	1	0	0		0	0	0	0	0	0	48.23	0	48.23	0	48.23	0	48.23	0	48.23	48.23
2	0	62	173	89	69	31.4	0	1	1	0	15.32		132	45	68	9.1	226	0.49	104.5	0		0	1	1	0	0	0	0	0	1	1	0		0	0	0	0	0	0	59.2	0	59.2	0	59.2	0	59.2	0	59.2	59.2
1	1	75	127	75	75	24	0	1	1	0	40.06		131	55	58.6	7.6	144	0.96	77.2	1		1	1	1	1	0	0	0	0	1	0	0		0	0	0	0	0	0	45.67	0	45.67	0	45.67	0	45.67	0	45.67	45.67
1	1	75	142	74	58	25.8	1	1	1	0	56.17		174	49	87.6	10	224	1.13	63.1	1		1	1	1	1	0	0	0	0	1	1	0		0	0	0	0	1	0	32.9	1	30.3	0	32.9	0	32.9	0	32.9	32.9
1	1	21	142	89	91	30.8	0	0	1	0	0.48		251	37	179.2	13	89	0.85	124.6	0		0	0	0	0	0	0	0	1	1	0	0		0	0	0	0	0	0	21.47	0	21.47	0	21.47	0	21.47	0	21.47	21.47
1	1	49	162	88	63	23.6	0	0	0	0	4.01		221	116	90.4	7.8	155	0.98	90.4	0		0	0	0	0	0	0	0	0	1	0	0		0	0	0	0	0	0	20.23	0	20.23	0	20.23	0	20.23	0	20.23	20.23
2	0	68	123	76	78	24.1	0	1	1	0	15.37		147	50	98	9.1	236	0.56	96.1	0		1	1	1	1	0	0	0	0	1	1	0		0	0	0	0	0	0	48.53	0	48.53	0	48.53	0	48.53	0	48.53	48.53
1	1	58	131	74	65	27.3	1	0	1	0	18.95		125	35	79	8.8	197	0.78	99.8	1		1	1	0	0	0	0	0	0	1	1	0		0	0	0	0	0	0	18.33	0	18.33	0	18.33	0	18.33	0	18.33	18.33
2	1	59	172	97	57	25.5	1	1	0	0	40.81		169	42	139	9.4	236	0.83	96.1	1		1	0	1	0	0	0	0	1	1	1	0		0	0	0	0	0	0	36.63	0	36.63	0	36.63	0	36.63	0	36.63	36.63
1	0	59	124	71	79	26.9	0	1	1	0	6.46		142	41	108	12.8	240	0.64	97.9	1		1	1	1	1	0	0	0	0	1	0	0		0	0	0	0	0	0	51.6	0	51.6	0	51.6	0	51.6	0	51.6	51.6
1	1	55	120	80	97	18.1	0	0	1	0	7.83		163	45	92.4	9.7	199	0.75	103.7	0		0	1	0	0	0	0	0	0	1	1	0		0	0	0	0	0	0	32.6	0	32.6	0	32.6	0	32.6	0	32.6	32.6
2	0	62	124	68	68	23.4	0	0	1	0	7.31		211	54	134	7.8	126	0.57	99.6	0		0	1	0	0	0	0	0	0	1	0	0		0	0	0	0	0	0	27.77	0	27.77	0	27.77	0	27.77	0	27.77	27.77
2	0	77	125	71	59	19.9	0	1	1	0	42.77		147	54	73	7.2	153	0.72	80.7	0		0	1	1	0	0	0	0	0	1	0	0		0	0	0	0	0	0	23.8	0	23.8	0	23.8	0	23.8	0	23.8	23.8
2	1	57	137	88	74	30.1	1	1	1	0	21.94		158	49	78	9.1	259	0.83	97.7	1		0	1	1	1	0	0	0	0	1	1	0		0	0	0	0	0	0	36.6	0	36.6	0	36.6	0	36.6	0	36.6	36.6
1	1	54	136	94	85	32.9	0	1	0	0	12.01		193	48	116.6	8.5	183	1.08	77.6	0		1	0	1	1	0	1	0	0	1	1	0		0	0	0	0	0	0	21.03	0	21.03	0	21.03	0	21.03	0	21.03	21.03
1	1	61	144	89	88	26.6	0	0	1	0	16.96		146	45	85.2	10.5	259	1.3	59	0		1	1	0	0	0	0	0	0	1	1	0		0	0	0	0	0	0	13.47	0	13.47	0	13.47	0	13.47	0	13.47	13.47
2	1	65	155	84	75	24.5	0	0	1	0	22.7		203	92	84.2	8.3	216	0.72	97.9	0		0	1	0	0	0	0	0	0	1	1	0		0	0	0	0	0	0	44.07	0	44.07	0	44.07	0	44.07	0	44.07	44.07
1	0	74	177	77	92	26.9	0	1	1	0	51.85		171	61	156	8	158	0.75	78.7	0		1	1	1	1	0	1	0	0	1	1	0		0	0	0	0	0	0	31.47	0	31.47	0	31.47	0	31.47	0	31.47	31.47
2	1	38	137	95	88	21.1	1	1	1	0	2.14		186	93	77	8.8	147	0.54	133.5	0		1	1	1	0	0	1	0	1	1	1	0		0	0	0	0	0	0	21.37	0	21.37	0	21.37	0	21.37	0	21.37	21.37
1	1	82	163	71	72	25.8	1	1	1	0	76.44		127	40	63.2	8	155	0.82	82.4	0		1	1	0	1	0	0	0	0	1	0	0		0	0	0	0	0	0	16.77	0	16.77	0	16.77	0	16.77	0	16.77	16.77
1	1	77	137	71	101	23.7	0	1	0	0	57.73		182	38	122.8	7.9	174	1.32	51.8	0		0	0	1	1	0	0	0	0	1	1	0		0	0	0	0	0	0	23.83	0	23.83	0	23.83	0	23.83	0	23.83	23.83
1	1	51	153	97	78	25.7	0	1	0	0	8.72		146	44	94	7.6	151	0.78	104.4	0		1	0	1	1	0	0	0	0	1	0	0		0	0	0	0	0	0	79.03	0	79.03	0	79.03	0	79.03	0	79.03	79.03
2	1	82	111	48	72	21.6	0	1	0	0	53.88		160	44	96	8.7	224	1.08	63.7	1		0	0	1	0	0	0	0	0	1	1	0		0	0	0	0	0	0	64.13	0	64.13	0	64.13	0	64.13	0	64.13	64.13
2	1	56	162	92	58	23.8	0	0	1	0	16.74		235	61	141.2	8.3	185	0.71	105	0		0	1	0	0	0	0	0	0	1	0	0		0	0	0	0	0	0	29.57	0	29.57	0	29.57	0	29.57	0	29.57	29.57
1	1	47	138	93	79	30.4	0	1	1	0	3.11		164	60	90	8.7	327	1.01	88.4	0		0	1	1	1	0	0	0	0	1	1	0		0	0	0	0	0	0	37.3	0	37.3	0	37.3	0	37.3	0	37.3	37.3
2	1	67	134	87	64	28	0	1	1	0	22.64		115	39	78	9.4	151	1.02	75.9	0		1	1	1	0	0	0	0	0	1	0	0		0	0	0	0	0	0	32.33	0	32.33	0	32.33	0	32.33	0	32.33	32.33
2	1	53	124	79	68	28	0	1	0	0	8.89		143	36	85	7.4	154	1.11	75.3	1		0	0	1	1	0	1	0	0	1	1	0		0	0	0	0	0	0	52.7	0	52.7	0	52.7	0	52.7	0	52.7	52.7
1	1	66	152	94	56	28.3	0	1	1	0	32.05		92	27	115	7	134	0.84	91.1	1		1	1	1	1	0	0	0	0	1	0	0		0	0	0	0	0	0	16.37	0	16.37	0	16.37	0	16.37	0	16.37	16.37
2	0	63	120	76	87	22.2	0	1	1	0	12.1		276	58	190.4	10.3	223	0.53	100.9	1		0	1	1	1	0	0	0	0	1	1	0		0	0	0	0	0	0	22.8	0	22.8	0	22.8	0	22.8	0	22.8	22.8
2	1	77	126	79	82	26.8	0	1	0	0	46.49		146	62	93	7.3	117	0.96	75.8	1		0	0	1	1	0	0	0	1	1	0	0		0	0	0	0	0	0	17.5	0	17.5	0	17.5	0	17.5	0	17.5	17.5
2	0	55	141	77	70	24.2	0	0	0	0	3.97		145	44	69.2	9.1	168	0.43	114.7	0		0	0	0	0	0	0	0	0	1	1	0		0	0	0	0	0	0	45.97	0	45.97	0	45.97	0	45.97	0	45.97	45.97
1	1	47	160	92	70	24.8	0	1	1	0	5.47		167	59	62	7.1	169	0.83	104.5	0		0	1	0	1	0	0	0	0	1	1	0		0	0	0	0	0	0	74.1	0	74.1	0	74.1	0	74.1	0	74.1	74.1
1	0	75	176	92	60	22.1	0	1	1	0	57.79		202	58	127.6	7.3	140	0.78	74.4	0		1	0	1	1	0	0	0	0	1	1	0		0	0	0	0	0	0	31.73	0	31.73	0	31.73	0	31.73	0	31.73	31.73
2	1	58	123	86	76	21.1	1	0	0	0	28.83		230	38	107.2	11.7	120	0.71	103.4	0		0	0	0	0	0	0	0	0	1	0	0		0	0	0	0	0	0	53.37	0	53.37	0	53.37	0	53.37	0	53.37	53.37
1	1	53	115	71	79	30.8	1	1	1	1	14.23		156	44	74.6	9.6	167	0.74	105	0		1	1	1	1	0	1	0	0	1	1	0		0	0	0	0	0	0	70	0	70	0	70	0	70	0	70	70
2	0	64	126	68	65	37.6	0	1	1	0	10.43		151	49	108	7.6	190	0.47	104.8	0		1	1	1	1	1	0	0	0	1	1	0		0	0	0	0	0	0	27.07	0	27.07	0	27.07	0	27.07	0	27.07	27.07
1	0	66	144	78	73	24.3	0	1	1	0	21.81		243	52	131	7.8	174	0.5	100.6	0		1	0	0	0	0	0	0	0	1	1	0		0	0	0	0	0	0	70.17	0	70.17	0	70.17	0	70.17	0	70.17	70.17
2	1	75	167	88	55	28.7	0	1	1	0	61.23		135	43	107	7.4	168	0.9	83.3	0		1	1	0	0	1	0	0	0	1	1	0		0	0	0	0	0	0	48.97	0	48.97	0	48.97	0	48.97	0	48.97	48.97
2	1	64	118	79	61	27.1	0	0	1	0	16.6		141	40	138	8.2	169	1.08	72.2	0		0	1	0	0	0	0	0	0	1	0	0		0	0	0	0	0	0	63	0	63	0	63	0	63	0	63	63
1	1	44	139	87	73	27.6	0	1	0	0	3.09		189	54	103	7.7	154	0.82	107.9	0		0	0	1	1	0	0	0	0	1	0	0		0	0	0	0	0	0	27.5	0	27.5	0	27.5	0	27.5	0	27.5	27.5
1	0	74	127	62	86	24.2	0	1	1	0	29.9		130	55	92	8.4	114	0.77	76.3	1		0	1	1	1	0	1	0	1	1	0	0		0	0	0	0	0	0	35.27	0	35.27	0	35.27	0	35.27	0	35.27	35.27
2	1	57	100	59	68	28.6	1	1	0	0	14.78		194	57	116.4	7.5	138	1.09	74.7	0		0	0	0	0	0	0	0	0	1	1	0		0	0	0	0	0	0	56.97	0	56.97	0	56.97	0	56.97	0	56.97	56.97
2	0	65	129	74	80	28.7	0	1	1	0	9.15		162	58	78.6	8.5	167	0.63	94.3	1		0	1	1	1	0	1	0	0	1	1	0		0	0	0	0	0	0	29.8	0	29.8	0	29.8	0	29.8	0	29.8	29.8
1	1	70	118	63	70	26.1	1	1	1	0	30.07		111	49	54	8.7	147	0.62	100.4	0		0	1	0	0	0	0	0	0	1	0	0		0	0	0	0	0	0	17.47	0	17.47	0	17.47	0	17.47	0	17.47	17.47
2	1	55	124	80	59	24.6	1	1	1	0	13.94		186	76	114	7.6	131	0.79	100.9	0		0	1	0	1	0	0	0	1	1	0	0		0	0	0	0	0	0	15.4	0	15.4	0	15.4	0	15.4	0	15.4	15.4
2	1	59	147	95	66	26.1	0	0	1	0	19.2		176	41	116.4	8.4	156	0.77	99.2	1		0	1	0	0	0	0	0	0	1	0	0		0	0	0	0	0	0	18.6	0	18.6	0	18.6	0	18.6	0	18.6	18.6
1	1	55	145	85	66	32.3	0	1	1	0	10.11		149	44	86	7.7	159	0.82	99.8	0		0	1	0	1	0	0	0	0	1	0	0		0	0	0	0	0	0	65.73	0	65.73	0	65.73	0	65.73	0	65.73	65.73
2	0	80	130	80	88	30	0	1	1	0	57.57		117	43	61	7.8	150	0.58	86.9	1		1	1	0	1	0	0	0	0	1	1	0		0	0	0	0	0	0	34.03	0	34.03	0	34.03	0	34.03	0	34.03	34.03
2	1	56	129	76	112	34	0	1	1	0	8.31		168	75	73.2	6.6	115	1.09	75.3	0		0	1	1	1	0	0	0	0	1	0	0		0	0	0	0	0	0	63.13	0	63.13	0	63.13	0	63.13	0	63.13	63.13
1	0	69	153	79	80	24.7	1	0	1	0	32.12		166	62	77.8	9.1	176	0.73	83.8	0		1	1	0	0	0	0	0	0	1	1	0		0	0	0	0	0	0	73.9	0	73.9	0	73.9	0	73.9	0	73.9	73.9
2	1	59	135	83	70	22.5	1	0	1	0	19.06		117	39	78	7.2	158	0.65	106.4	0		0	1	0	0	0	0	0	0	1	1	0		0	0	0	0	0	0	49.63	0	49.63	0	49.63	0	49.63	0	49.63	49.63
1	1	83	131	75	82	26.7	0	1	1	1	68.26		222	54	135.4	9.3	215	0.88	79.3	0		0	0	0	1	0	0	1	0	1	1	0		0	0	0	0	0	0	53	0	53	1	9.9	0	53	1	9.9	53
2	0	57	154	86	71	23.2	0	0	1	0	5.5		169	54	116	9.5	181	0.84	77.4	0		1	1	0	0	0	0	0	0	1	1	0		0	0	0	0	0	0	63.4	0	63.4	0	63.4	0	63.4	0	63.4	63.4
2	0	83	172	85	99	25.2	0	1	0	0	79.16		123	51	82	6.8	158	0.72	77.6	1		1	0	0	1	0	0	0	0	1	0	0		0	0	0	0	0	0	16.8	0	16.8	0	16.8	0	16.8	0	16.8	16.8
2	1	73	125	79	77	26.9	0	0	0	0	38.16		174	39	87.2	9.6	135	0.71	93	1		1	0	0	0	0	0	0	1	1	1	0		0	0	0	0	0	0	23.73	0	23.73	0	23.73	0	23.73	0	23.73	23.73
2	0	57	122	71	57	28.6	0	0	1	0	2.93		129	54	69	7.1	131	0.7	96	0		0	1	0	0	0	0	0	0	1	0	0		0	0	0	0	0	0	42.93	0	42.93	0	42.93	0	42.93	0	42.93	42.93
2	0	82	161	81	90	22.8	0	1	1	0	81.9		226	85	125.2	10.9	395	0.85	64	1		1	1	1	1	0	1	0	0	1	1	0		0	0	0	0	0	0	59.43	0	59.43	0	59.43	0	59.43	0	59.43	59.43
1	1	68	130	81	76	23	0	1	1	0	27.44		202	81	102	6.9	168	1.06	71.6	1		0	1	0	1	0	0	0	0	1	1	0		0	0	0	0	0	0	19.83	0	19.83	0	19.83	0	19.83	0	19.83	19.83
1	1	74	151	104	69	26.8	1	0	1	0	51.72		190	53	104	9.4	85	1.2	59.3	0		0	1	0	0	0	0	0	1	1	1	0		0	0	0	0	0	0	87.23	0	87.23	0	87.23	0	87.23	0	87.23	87.23
2	0	75	211	104	82	29	0	1	1	0	71.89		182	47	97.4	5.9	117	0.64	87.2	0		0	1	0	1	0	1	0	0	0	0	0		0	0	0	0	0	0	45.73	0	45.73	0	45.73	0	45.73	0	45.73	45.73
2	1	62	123	73	81	31.1	1	0	1	0	18.41		146	55	80	7.8	182	0.84	94.2	0		0	1	0	0	0	0	0	0	1	1	0		0	0	0	0	0	0	60.9	0	60.9	0	60.9	0	60.9	0	60.9	60.9
2	1	65	134	76	116	28.7	1	1	1	0	31.11		146	38	97	7.5	158	1.4	52.4	1		1	1	0	1	0	1	0	0	1	1	0		0	0	0	0	0	0	50.4	0	50.4	0	50.4	0	50.4	0	50.4	50.4
1	0	54	142	83	81	27.7	0	0	0	0	4.72		177	43	111.2	10.7	144	0.68	99.2	0		0	0	0	0	0	0	0	1	1	0	0		0	0	0	0	0	0	28.83	0	28.83	0	28.83	0	28.83	0	28.83	28.83
1	1	59	135	83	84	31.7	1	1	1	0	36.84		169	28	100	7.6	107	0.94	88.4	0		1	1	0	1	0	0	0	1	1	1	0		0	0	0	0	0	0	35.03	0	35.03	0	35.03	0	35.03	0	35.03	35.03
1	1	82	144	79	72	25.1	0	1	0	0	71.15		160	49	94.6	8.7	177	0.98	71.4	0		0	0	0	1	0	0	0	0	1	1	0		0	0	0	0	0	0	31	0	31	0	31	0	31	0	31	31
2	1	57	135	83	60	27.3	0	1	1	1	14.17		159	44	83	7.3	195	0.91	93.1	0		1	1	0	0	1	0	0	0	1	1	0		0	0	0	0	0	0	47.4	0	47.4	0	47.4	0	47.4	0	47.4	47.4
1	0	71	148	95	82	22.7	0	0	1	0	24.69		191	64	100	8.9	183	0.64	89.7	0		0	1	0	0	0	0	0	0	1	1	0		0	0	0	0	0	0	19.13	0	19.13	0	19.13	0	19.13	0	19.13	19.13
2	0	82	114	41	60	17.8	0	1	1	0	52.51		166	38	74	8.5	178	0.68	81.4	0		1	1	1	0	1	1	0	0	1	1	0		0	0	0	0	0	0	52.23	0	52.23	0	52.23	0	52.23	0	52.23	52.23
2	0	58	140	75	75	29.2	0	1	1	0	7.59		194	62	103	8.7	179	0.72	92.1	0		0	1	1	1	0	1	0	0	1	1	0		0	0	0	0	0	0	36.4	0	36.4	0	36.4	0	36.4	0	36.4	36.4
1	1	64	119	76	61	20.8	0	1	1	0	17.73		168	58	97	8.4	177	0.77	96.1	0		0	0	0	0	0	0	0	0	1	1	0		0	0	0	0	0	0	73.9	0	73.9	0	73.9	0	73.9	0	73.9	73.9
1	1	53	155	94	69	23.5	1	0	0	0	12.99		130	54	82	8	179	0.69	108.5	0		0	0	0	0	0	0	0	1	0	0	0		0	0	0	0	0	0	25.87	0	25.87	0	25.87	0	25.87	0	25.87	25.87
2	1	45	110	73	63	27.7	0	0	1	0	5.48		277	49	199.2	8.6	116	0.94	97.2	1		0	1	0	0	0	0	0	0	1	0	0		0	0	0	0	0	0	15.17	0	15.17	0	15.17	0	15.17	0	15.17	15.17
1	1	52	139	83	61	28.4	0	1	1	0	15.1		213	39	128.6	7.1	201	0.91	96.3	0		0	1	0	1	0	1	0	0	1	0	0		0	0	0	0	0	0	27.8	0	27.8	0	27.8	0	27.8	0	27.8	27.8
2	0	64	153	85	97	26.5	0	0	0	0	10.38		127	52	64	8.4	142	0.68	92.5	0		0	0	0	0	0	0	0	1	1	1	0		0	0	0	0	0	0	40.07	0	40.07	0	40.07	0	40.07	0	40.07	40.07
1	0	72	163	91	96	23.9	0	1	1	0	41.47		204	75	115.2	8.8	171	0.77	77	1		0	1	0	1	0	1	0	0	1	1	0		0	0	0	0	0	0	19.6	0	19.6	0	19.6	0	19.6	0	19.6	19.6
2	0	71	138	72	66	25.4	0	1	1	0	28.14		159	56	77	8.2	161	0.77	77.5	0		1	1	1	1	1	1	0	0	1	1	0		0	0	0	0	0	0	58.53	0	58.53	0	58.53	0	58.53	0	58.53	58.53
2	0	83	130	64	79	23.9	0	1	0	0	75.21		150	79	92	5.6	92	1.02	50.9	0		0	0	0	0	0	0	0	0	0	0	0		0	0	0	0	0	0	56.2	0	56.2	0	56.2	0	56.2	0	56.2	56.2
1	1	50	164	102	61	25.6	0	0	1	0	7.8		146	41	102	7.2	137	0.77	106	0		0	1	0	0	0	0	0	0	1	0	0		0	0	0	0	0	0	63.27	0	63.27	0	63.27	0	63.27	0	63.27	63.27
2	1	45	140	79	46	29.8	0	1	1	0	4.28		120	30	78	7.3	158	0.75	110.7	1		0	1	0	1	0	0	0	0	1	0	0		0	0	0	0	0	0	34.07	0	34.07	0	34.07	0	34.07	0	34.07	34.07
2	1	45	124	83	82	30.5	1	0	0	0	11.27		163	33	111	10	202	0.81	107.5	0		0	0	0	0	0	0	0	1	1	0	0		0	0	0	0	0	0	53.83	0	53.83	0	53.83	0	53.83	0	53.83	53.83
1	1	69	128	71	101	29.5	1	1	1	0	43.81		191	40	118	11.5	283	1.01	75.6	1		1	1	1	1	0	0	0	0	1	1	0		0	0	0	0	0	0	15.33	0	15.33	0	15.33	0	15.33	0	15.33	15.33
1	1	58	128	77	121	25.1	0	1	1	0	21.79		240	42	175.6	6.5	97	1.2	66.1	0		0	1	0	1	0	0	0	0	1	1	0		0	0	0	0	0	0	34.93	0	34.93	0	34.93	0	34.93	0	34.93	34.93
1	0	71	125	67	101	26.8	0	1	1	0	18.06		145	46	84	9.1	122	0.64	89.7	0		1	1	1	1	0	0	0	1	1	1	0		0	0	0	0	0	0	38.47	0	38.47	0	38.47	0	38.47	0	38.47	38.47
1	1	42	149	97	106	27.5	1	1	1	0	6.86		130	44	73	7.7	157	1.08	84.1	1		1	1	0	1	0	0	0	0	1	0	0		0	0	0	0	0	0	76.03	0	76.03	0	76.03	0	76.03	0	76.03	76.03
1	1	52	129	72	82	30.4	0	1	1	0	8.17		151	38	95	7.5	119	0.76	105.2	0		1	1	0	1	0	1	0	0	1	0	0		0	0	0	0	0	0	51.77	0	51.77	0	51.77	0	51.77	0	51.77	51.77
2	0	69	162	99	84	34.2	0	1	1	0	29.24		164	50	89.8	8.7	328	0.63	91.7	0		1	1	1	1	0	0	0	0	1	1	0		0	0	0	0	0	0	58.3	0	58.3	0	58.3	0	58.3	0	58.3	58.3
1	1	58	121	67	69	29.3	0	1	1	0	15.52		181	38	97	10.4	225	0.78	99.8	0		1	1	1	1	0	1	0	1	1	0	0		0	0	0	0	0	0	66.7	0	66.7	0	66.7	0	66.7	0	66.7	66.7
2	1	43	129	81	76	23.4	0	0	1	0	3.97		272	64	179.8	12.1	290	0.9	104.2	0		0	1	0	0	0	0	0	1	1	0	0		0	0	0	0	0	0	47.1	0	47.1	0	47.1	0	47.1	0	47.1	47.1
1	0	41	120	80	85	29.4	0	1	1	0	1.2		238	62	142.6	8.2	241	0.69	107.8	0		0	1	1	1	0	0	0	0	1	0	0		0	0	0	0	0	0	81.57	0	81.57	0	81.57	0	81.57	0	81.57	81.57
2	0	74	117	73	89	23.9	0	1	1	0	28.96		137	37	82	9.3	129	0.74	79.6	0		1	1	0	0	0	1	0	1	1	1	0		0	0	0	0	0	0	48.5	0	48.5	0	48.5	0	48.5	0	48.5	48.5
2	0	62	156	86	83	26	0	0	1	0	11.76		161	38	162	8.3	237	0.67	94.3	0		0	1	0	0	0	0	0	0	1	0	0		0	0	0	0	0	0	46.57	0	46.57	0	46.57	0	46.57	0	46.57	46.57
1	1	56	136	72	101	19.6	0	0	0	0	8.79		140	48	108	8.1	141	0.71	105	0		0	0	0	0	0	0	0	0	1	1	0		0	0	0	0	0	0	77.93	0	77.93	0	77.93	0	77.93	0	77.93	77.93
2	1	61	113	67	67	24.2	0	0	0	0	11.33		186	65	110.4	7.4	160	0.82	95.3	0		0	0	0	0	0	0	0	0	1	0	0		0	0	0	0	0	0	34.47	0	34.47	0	34.47	0	34.47	0	34.47	34.47
2	1	62	164	85	60	27.7	1	1	1	0	35.49		142	48	78.8	6.3	80	0.94	86.6	1		0	1	1	1	0	0	0	1	1	1	0		0	0	0	0	0	0	49	0	49	0	49	0	49	0	49	49
1	1	78	122	72	74	24.1	1	0	0	0	43.31		158	55	60.8	7.9	108	1	71.9	1		1	0	0	0	0	0	0	0	1	1	0		0	0	0	0	0	0	17.23	0	17.23	0	17.23	0	17.23	0	17.23	17.23
2	1	60	116	69	74	21.1	0	0	1	0	10.8		203	70	115.8	7	154	0.76	99.3	0		0	0	0	0	0	0	0	0	1	1	0		0	0	0	0	0	0	49.13	0	49.13	0	49.13	0	49.13	0	49.13	49.13
2	1	62	169	93	105	27.8	1	1	1	1	34.73		125	48	68	6.8	133	0.8	95.6	1		0	1	1	0	1	0	1	0	1	1	0		0	0	0	0	0	0	52.27	0	52.27	0	52.27	0	52.27	0	52.27	52.27
2	0	73	141	62	70	24	0	1	1	1	34.49		116	47	111	9.2	157	0.72	82.9	0		0	0	0	1	1	1	1	0	1	1	0		0	0	0	0	0	0	34.07	0	34.07	0	34.07	0	34.07	0	34.07	34.07
2	1	52	125	66	68	25.3	1	0	0	0	21.76		223	40	102	10.4	236	0.97	89.3	1		0	0	0	0	0	0	0	1	1	0	0		0	0	0	0	0	0	49.97	0	49.97	0	49.97	0	49.97	0	49.97	49.97
1	1	58	144	88	85	32.1	1	1	1	0	27.61		168	45	98	7.3	144	0.85	96.4	0		1	1	1	0	0	0	0	0	1	0	0		0	0	0	0	0	0	13.57	0	13.57	0	13.57	0	13.57	0	13.57	13.57
1	0	56	143	63	80	22.8	0	1	1	0	3.71		136	54	123	10.5	128	0.55	104.7	1		0	1	0	1	0	0	0	0	1	1	0		0	0	0	0	0	0	44.5	0	44.5	0	44.5	0	44.5	0	44.5	44.5
2	1	53	122	74	65	27.1	0	1	1	0	5.24		137	57	149	6.5	130	0.86	99	0		0	1	1	1	0	0	0	0	0	0	0		0	0	0	0	0	0	22.2	0	22.2	0	22.2	0	22.2	0	22.2	22.2
1	0	61	167	90	73	27.7	0	1	1	0	14.97		169	45	100	7.3	197	1	60.9	0		0	1	1	1	0	1	0	0	1	1	0		0	0	0	0	0	0	70.7	0	70.7	0	70.7	0	70.7	0	70.7	70.7
2	1	36	111	64	73	19.4	0	0	1	0	0.43		121	40	91	9.6	90	0.91	108.2	0		0	1	0	0	0	0	0	0	1	0	0		0	0	0	0	0	0	39.13	0	39.13	0	39.13	0	39.13	0	39.13	39.13
2	0	71	93	52	71	26.3	0	1	0	0	13.79		145	36	81.8	8.3	174	0.63	90.3	0		1	0	1	1	0	0	0	0	1	1	0		0	0	0	0	0	0	43.37	0	43.37	0	43.37	0	43.37	0	43.37	43.37
1	1	51	133	81	66	30.5	0	1	1	0	6.82		168	51	83	7.8	171	0.79	104.2	0		0	1	0	0	1	0	0	0	1	0	0		0	0	0	0	0	0	33.27	0	33.27	0	33.27	0	33.27	0	33.27	33.27
1	0	73	125	72	80	24.4	0	0	1	0	22.35		207	58	127.4	8.6	190	0.65	88.2	0		0	1	0	0	0	0	0	0	0	0	0		0	0	0	0	0	0	62.53	0	62.53	0	62.53	0	62.53	0	62.53	62.53
1	1	55	149	82	64	32.4	0	0	1	0	9.22		148	53	100	8.2	113	0.86	97.6	0		0	0	0	0	0	0	0	1	1	0	0		0	0	0	0	0	0	72.03	0	72.03	0	72.03	0	72.03	0	72.03	72.03
1	0	69	134	72	84	24.5	0	1	1	0	15.77		151	57	126	7.3	119	0.57	94.5	0		1	1	0	1	0	0	0	0	1	0	0		0	0	0	0	0	0	38.73	0	38.73	0	38.73	0	38.73	0	38.73	38.73
2	0	52	124	80	60	19.9	0	0	0	0	1.45		172	83	87	7.4	111	0.67	100.9	0		0	0	0	0	0	0	0	0	0	0	0		0	0	0	0	0	0	55.43	0	55.43	0	55.43	0	55.43	0	55.43	55.43
1	1	68	124	79	78	23.9	0	0	0	0	18.78		104	53	97	10.3	81	0.83	90.3	0		0	0	0	0	0	0	0	1	1	0	0		0	0	0	0	0	0	23.37	0	23.37	0	23.37	0	23.37	0	23.37	23.37
2	1	68	119	73	68	24.1	0	1	1	0	24.24		155	56	84.6	8.5	143	0.92	85.1	0		0	1	0	0	0	0	0	0	1	1	0		0	0	0	0	0	0	59.73	0	59.73	0	59.73	0	59.73	0	59.73	59.73
2	0	66	165	74	66	24.1	0	1	1	0	16.11		154	56	85.6	7.3	84	0.78	79.3	1		1	1	0	1	0	0	0	0	1	0	0		0	0	0	0	1	0	41.07	1	30.4333	0	41.07	0	41.07	0	41.07	41.07
2	1	63	148	86	99	29	0	1	1	0	17.55		143	60	80	10.7	224	0.6	107.1	1		1	1	1	1	0	1	0	0	1	1	0		0	0	0	0	0	0	46.7	0	46.7	0	46.7	0	46.7	0	46.7	46.7
1	1	62	181	92	67	26.3	1	1	1	0	48.49		141	35	82	7.3	158	0.79	96.1	1		0	1	1	1	0	1	0	0	1	1	0		0	0	0	0	0	0	74.1	0	74.1	0	74.1	0	74.1	0	74.1	74.1
1	1	44	183	130	100	28.7	0	0	1	0	6.1		158	38	91.2	7.4	115	0.99	92.2	0		0	1	0	0	0	0	0	1	1	1	0		0	0	0	0	0	0	24.47	0	24.47	0	24.47	0	24.47	0	24.47	24.47
2	0	48	118	70	108	24.7	0	0	1	0	1.83		142	37	62.4	9.7	256	0.7	102.3	0		0	1	0	0	0	0	0	0	1	1	0		0	0	0	0	0	0	45.7	0	45.7	0	45.7	0	45.7	0	45.7	45.7
1	0	71	94	52	81	29.7	0	1	0	0	13.63		128	42	98	7.8	134	0.75	80.2	1		1	0	0	1	0	1	0	1	1	0	0		0	0	0	0	0	0	86.77	0	86.77	0	86.77	0	86.77	0	86.77	86.77
1	1	90	115	64	63	24	0	1	0	1	73.45		203	59	121.8	8.5	159	1.02	64.6	0		1	0	0	0	0	0	0	0	1	1	0		0	0	0	0	0	0	43.9	0	43.9	0	43.9	0	43.9	0	43.9	43.9
1	1	47	152	76	68	33.7	0	1	0	0	5.04		159	52	125	8.1	170	0.99	90.4	1		0	0	0	0	0	0	0	0	1	1	0		0	0	0	0	0	0	51.27	0	51.27	0	51.27	0	51.27	0	51.27	51.27
2	1	43	136	84	71	31.4	0	0	0	0	4.03		187	41	122.6	11.5	245	0.99	92.8	0		0	0	0	0	0	0	0	0	1	0	0		0	0	0	0	0	0	32.87	0	32.87	0	32.87	0	32.87	0	32.87	32.87
2	0	61	128	60	110	21.5	0	1	0	0	8.72		174	51	111	8.2	199	0.44	109	0		0	0	1	1	1	0	0	0	1	1	0		0	0	0	0	0	0	55.23	0	55.23	0	55.23	0	55.23	0	55.23	55.23
1	0	44	114	86	74	22.9	0	0	1	0	1.17		135	36	78	9.8	152	0.62	109.8	0		0	1	0	0	0	0	0	0	1	1	0		0	0	0	0	0	0	76.57	0	76.57	0	76.57	0	76.57	0	76.57	76.57
2	1	48	170	102	67	33.6	0	1	1	0	10.65		160	37	83.4	9.8	195	0.9	100.4	1		0	1	0	1	0	1	0	0	1	0	0		0	0	0	0	0	0	23.6	0	23.6	0	23.6	0	23.6	0	23.6	23.6
1	0	59	149	82	69	23.7	0	1	1	0	7.76		165	66	96	7.5	160	0.63	98.1	1		0	1	0	0	0	0	0	0	1	1	0		0	0	0	0	0	0	61.5	0	61.5	0	61.5	0	61.5	0	61.5	61.5
2	1	74	115	70	68	27.1	0	1	1	0	34.68		135	49	118	7.8	136	0.81	87.6	0		1	1	0	1	1	0	0	0	1	0	0		0	0	0	0	0	0	35.43	0	35.43	0	35.43	0	35.43	0	35.43	35.43
1	1	46	131	82	63	34.8	0	1	1	0	2.17		153	69	104	7.4	168	0.86	104.4	0		0	1	0	1	0	0	0	0	1	0	0		0	0	0	0	0	0	32.63	0	32.63	0	32.63	0	32.63	0	32.63	32.63
1	1	70	135	76	68	27	0	1	0	0	34.13		167	55	95.2	9.2	127	1.01	75.2	0		1	0	1	1	0	1	0	0	1	0	0		0	0	0	0	0	0	28.97	0	28.97	0	28.97	0	28.97	0	28.97	28.97
1	0	56	118	67	62	26.3	0	0	1	0	5.24		212	39	138.2	6.9	165	0.66	98.6	0		0	1	0	0	0	0	0	0	1	0	0		0	0	0	0	0	0	38.73	0	38.73	0	38.73	0	38.73	0	38.73	38.73
1	1	60	147	81	79	19.4	1	1	1	0	22.71		157	58	100	15.5	121	1.33	57.7	1		0	0	0	0	0	1	0	1	1	0	0		0	0	0	0	0	0	22.9	0	22.9	0	22.9	0	22.9	0	22.9	22.9
1	1	68	132	86	79	26.9	0	0	1	0	27.85		173	49	138	7.7	162	1.25	58.8	1		1	1	0	0	0	0	0	0	1	1	1		0	0	0	0	0	0	14.93	0	14.93	0	14.93	0	14.93	0	14.93	14.93
1	1	53	164	97	74	27.2	0	1	1	0	10.3		212	83	105	8.3	134	0.66	110.6	0		0	0	0	1	0	1	0	0	1	1	1		0	0	0	0	0	0	31.67	0	31.67	0	31.67	0	31.67	0	31.67	31.67
2	1	43	162	68	73	34.6	1	0	1	0	18.44		244	49	143.4	9.7	214	0.82	108.5	0		0	0	0	0	0	0	0	0	1	1	0		0	0	0	0	0	0	58.8	0	58.8	0	58.8	0	58.8	0	58.8	58.8
1	1	63	132	83	74	22.5	0	1	1	0	17.27		164	57	86.2	7.7	166	0.77	96.3	0		1	1	1	0	0	0	0	0	1	0	0		0	0	0	0	0	0	45.5	0	45.5	0	45.5	0	45.5	0	45.5	45.5
2	0	57	138	85	71	22.7	0	0	1	0	3.72		145	58	81	7	153	0.67	97.7	0		0	1	0	0	0	0	0	0	1	0	0		0	0	0	0	0	0	47.6	0	47.6	0	47.6	0	47.6	0	47.6	47.6
2	0	66	185	93	55	28.9	0	1	1	0	27.34		148	53	81.6	7	126	0.74	84.2	1		1	1	1	1	0	0	0	0	0	0	0		0	0	0	0	0	0	56.63	0	56.63	0	56.63	0	56.63	0	56.63	56.63
1	0	78	137	76	66	22.8	0	0	1	0	41.24		154	58	69.6	9.5	118	0.69	83.5	1		0	1	0	0	0	0	0	0	1	1	1		0	0	1	1	0	1	7.3	1	7.3	0	14.27	0	14.27	0	14.27	14.27
1	1	52	135	83	74	21.9	0	0	1	0	7.55		187	55	99.6	8.5	138	0.84	100.5	0		0	1	0	0	0	0	0	0	1	1	0		0	0	0	0	0	0	52.23	0	52.23	0	52.23	0	52.23	0	52.23	52.23
1	1	73	181	105	80	28.7	1	1	1	1	64.45		97	32	110	8.2	169	0.97	77.3	0		0	1	1	1	1	1	1	0	1	1	1		0	0	0	0	0	0	36.53	0	36.53	0	36.53	0	36.53	0	36.53	36.53
2	0	62	160	80	85	21	0	0	1	0	8.99		119	45	124	7	119	0.54	101.4	0		0	1	0	0	0	0	0	0	1	0	0		0	0	0	0	0	0	36.13	0	36.13	0	36.13	0	36.13	0	36.13	36.13
1	0	50	140	80	97	25.8	0	0	0	0	4.08		232	49	159	5.2	118	0.71	99.1	0		0	0	0	0	0	0	0	0	1	0	0		0	0	0	0	0	0	38	0	38	0	38	0	38	0	38	38
2	0	67	121	71	74	27.3	1	1	1	0	18.82		129	39	67	7.3	162	0.83	72.8	1		1	1	0	1	0	1	0	0	1	1	0		0	0	0	0	0	0	49.37	0	49.37	0	49.37	0	49.37	0	49.37	49.37
1	1	62	152	92	67	24.7	1	1	1	0	35.01		140	39	86	7.7	160	0.99	81.5	1		1	1	1	1	0	1	0	0	1	1	0		0	0	0	0	0	0	13.7	0	13.7	0	13.7	0	13.7	0	13.7	13.7
1	0	76	137	71	60	25.6	0	1	1	0	41.69		158	31	139	7.6	160	0.59	89.2	0		1	1	0	1	1	0	0	0	1	0	0		0	0	0	0	0	0	66.67	0	66.67	0	66.67	0	66.67	0	66.67	66.67
1	0	54	155	83	92	23.8	0	0	1	0	6.55		225	48	156.8	8.8	260	0.72	94.9	0		0	0	0	0	0	0	0	0	1	1	0		0	0	0	0	0	0	74	0	74	0	74	0	74	0	74	74
1	0	59	120	60	63	20.6	0	0	0	0	4.56		191	58	110.2	8.9	204	0.46	109	1		0	0	0	0	0	0	0	0	1	1	0		0	0	0	0	0	0	22.17	0	22.17	0	22.17	0	22.17	0	22.17	22.17
1	1	71	156	92	72	23	1	1	1	1	53.11		116	34	86	5.8	139	1.01	74.5	0		0	1	1	1	1	0	1	0	1	0	0		0	0	0	0	0	0	37.73	0	37.73	0	37.73	0	37.73	0	37.73	37.73
2	0	69	132	80	70	24	0	0	1	0	17.57		198	50	104.4	9.5	236	0.57	94.4	1		0	1	0	0	0	0	0	0	1	1	0		0	0	0	0	0	0	34.7	0	34.7	0	34.7	0	34.7	0	34.7	34.7
2	1	66	133	90	90	24.7	0	1	1	0	23.29		153	65	84	8.4	208	0.83	91.4	0		1	1	1	0	0	0	0	0	1	1	0		0	0	0	0	0	0	18.6	0	18.6	0	18.6	0	18.6	0	18.6	18.6
2	0	60	115	72	70	23.3	0	0	1	0	7.42		286	50	177.6	12	110	0.47	107.1	1		0	0	0	0	0	0	0	1	1	0	0		0	0	0	0	0	0	42.03	0	42.03	0	42.03	0	42.03	0	42.03	42.03
2	1	47	143	80	100	28.8	0	1	1	0	10.18		206	36	104	7.9	189	0.73	110.6	1		0	1	1	1	0	0	0	0	1	0	0		0	0	0	0	0	0	53.4	0	53.4	0	53.4	0	53.4	0	53.4	53.4
2	1	27	161	84	96	27.7	0	1	1	0	0.5		217	54	139.6	10.2	204	0.68	131.4	0		0	0	0	0	0	0	0	0	1	0	0		0	0	0	0	0	0	34.97	0	34.97	0	34.97	0	34.97	0	34.97	34.97
1	1	78	152	71	77	29.6	0	1	0	0	63.9		165	45	89.2	8.4	226	0.82	85	1		1	0	1	1	0	0	0	0	1	1	0		0	0	0	0	0	0	26.17	0	26.17	0	26.17	0	26.17	0	26.17	26.17
2	0	52	153	92	81	27.1	0	1	1	0	3.37		125	50	100	7	131	0.57	106.7	0		0	1	1	1	0	0	0	0	1	0	0		0	0	0	0	0	0	21.23	0	21.23	0	21.23	0	21.23	0	21.23	21.23
2	1	59	128	81	77	25.9	1	0	1	0	17.7		134	44	94	7.3	153	0.84	96.1	0		1	1	0	0	0	0	0	0	1	0	0		0	0	0	0	0	0	49.7	0	49.7	0	49.7	0	49.7	0	49.7	49.7
1	1	68	140	80	59	22.6	1	0	0	0	35.48		160	50	91.6	8.9	119	1.34	54.1	1		1	0	0	0	0	0	0	0	1	1	1		0	0	0	0	0	0	57.53	0	57.53	0	57.53	0	57.53	0	57.53	57.53
1	0	55	122	80	66	22.7	0	0	1	0	3.98		173	41	119	10.3	174	0.62	101.5	0		0	0	0	0	0	0	0	0	1	1	0		0	0	0	0	0	0	44.73	0	44.73	0	44.73	0	44.73	0	44.73	44.73
2	0	66	128	71	83	25.5	0	1	1	0	10.52		161	57	75.6	7.4	159	0.57	96.5	0		0	1	1	1	0	0	0	0	1	1	0		0	0	0	0	0	0	49.47	0	49.47	0	49.47	0	49.47	0	49.47	49.47
2	1	43	118	81	65	29.4	1	1	0	0	8.85		183	45	117.8	8.9	238	0.77	111.1	0		0	0	0	1	0	0	0	0	1	1	0		0	0	0	0	0	0	45.5	0	45.5	0	45.5	0	45.5	0	45.5	45.5
1	0	51	158	83	80	24.1	0	1	1	0	3.51		143	42	83	7.6	158	0.5	112	1		0	1	0	1	0	0	0	0	1	1	0		0	0	0	0	0	0	82.1	0	82.1	0	82.1	0	82.1	0	82.1	82.1
1	1	42	136	64	78	23.2	0	0	0	0	4.52		198	38	90.4	6.4	103	0.7	116.1	0		0	0	0	0	0	0	0	0	1	0	0		0	0	0	0	0	0	65.47	0	65.47	0	65.47	0	65.47	0	65.47	65.47
1	1	76	103	59	71	24.5	0	1	1	0	39.17		259	54	131.2	9.1	157	0.78	87.6	0		0	1	1	1	0	0	0	0	1	0	0		0	0	0	0	0	0	56.9	0	56.9	0	56.9	0	56.9	0	56.9	56.9
2	0	59	136	94	70	26.2	0	0	0	0	4.47		157	66	76	7.1	127	0.65	97.3	1		0	0	0	0	0	0	0	0	1	0	0		0	0	0	0	0	0	27.5	0	27.5	0	27.5	0	27.5	0	27.5	27.5
2	1	33	118	77	75	27.3	0	0	1	0	1.65		289	51	198	11	140	0.87	113.5	1		0	1	0	0	0	0	0	1	1	0	0		0	0	0	0	0	0	50.13	0	50.13	0	50.13	0	50.13	0	50.13	50.13
2	1	59	124	69	76	26.9	0	1	0	0	12.8		176	47	105.2	8.4	193	0.77	99.5	0		0	0	0	1	0	0	0	0	1	1	0		0	0	0	0	0	0	28.5	0	28.5	0	28.5	0	28.5	0	28.5	28.5
1	1	40	128	87	82	28.6	0	0	0	0	4.76		252	40	162	10.6	272	0.86	108.3	0		1	0	0	0	0	0	0	0	1	1	1		0	0	0	0	0	0	81.17	0	81.17	0	81.17	0	81.17	0	81.17	81.17
2	1	63	160	92	98	28.5	0	1	0	0	32.25		174	41	114.2	7.7	161	1.02	78	0		1	0	0	1	0	1	0	0	1	1	0		0	0	0	0	0	0	44.77	0	44.77	0	44.77	0	44.77	0	44.77	44.77
2	0	42	150	90	102	31	0	0	0	0	0.96		136	50	81	9	155	0.4	128.7	0		0	0	0	0	0	0	0	1	1	0	0		0	0	0	0	0	0	27.9	0	27.9	0	27.9	0	27.9	0	27.9	27.9
1	0	68	155	91	76	24.6	0	0	1	0	17.79		141	57	110	7.3	151	0.63	92.1	0		0	1	0	0	0	0	0	0	1	0	0		0	0	0	0	0	0	36.1	0	36.1	0	36.1	0	36.1	0	36.1	36.1
1	1	41	140	91	70	28.3	1	0	1	0	5.37		137	43	69.4	8.8	326	0.8	110.9	1		0	1	0	0	0	0	0	0	1	1	0		0	0	0	0	0	0	34.1	0	34.1	0	34.1	0	34.1	0	34.1	34.1
2	1	52	114	72	111	26	0	0	1	0	7.51		257	59	132.2	11.5	212	0.81	102.4	1		0	1	0	0	0	0	0	0	1	1	0		0	0	0	0	0	0	19.3	0	19.3	0	19.3	0	19.3	0	19.3	19.3
2	1	53	176	117	74	31.5	0	1	1	0	13.13		138	43	95	8.1	200	1.15	72.2	1		1	1	1	1	0	0	0	0	1	0	0		0	0	0	0	0	0	43.13	0	43.13	0	43.13	0	43.13	0	43.13	43.13
1	0	49	97	64	69	22	0	0	0	0	1		174	59	130	7.6	132	0.64	104.5	0		0	0	0	0	0	0	0	0	1	0	0		0	0	0	0	0	0	52.73	0	52.73	0	52.73	0	52.73	0	52.73	52.73
1	0	43	126	79	81	21.5	0	0	1	0	0.72		120	45	57	9.9	207	0.52	117.2	0		0	0	0	0	0	0	0	0	1	0	0		0	0	0	0	0	0	76.03	0	76.03	0	76.03	0	76.03	0	76.03	76.03
2	1	65	136	86	71	28.4	0	1	1	0	24.99		161	38	80.4	7.9	201	0.71	98.7	1		0	1	0	1	0	0	0	0	1	1	0		0	0	0	0	0	0	34.33	0	34.33	0	34.33	0	34.33	0	34.33	34.33
2	1	45	128	75	82	19.1	0	0	0	0	2.41		174	59	134	10.1	195	0.74	111.6	0		0	0	0	0	0	0	0	0	1	0	0		0	0	0	0	0	0	44.77	0	44.77	0	44.77	0	44.77	0	44.77	44.77
2	0	74	120	67	65	24.8	1	0	1	0	32.56		209	66	133	9.6	305	0.58	90.9	0		0	1	0	0	0	0	0	0	1	0	0		0	0	0	0	0	0	32.7	0	32.7	0	32.7	0	32.7	0	32.7	32.7
2	1	25	137	78	93	34.5	0	1	1	0	0.14		139	36	84	10.4	210	0.67	133.5	1		0	1	0	1	0	0	0	0	1	1	0		0	0	0	0	0	0	34.73	0	34.73	0	34.73	0	34.73	0	34.73	34.73
2	1	45	172	89	78	23	1	0	0	0	24.44		221	41	136.6	6.9	133	0.74	111.2	0		0	0	0	0	0	0	0	0	1	0	0		0	0	0	0	0	0	32.7	0	32.7	0	32.7	0	32.7	0	32.7	32.7
1	1	79	122	63	88	27.6	1	0	1	0	45.8		141	45	93	9.8	144	1.11	63	0		0	1	0	0	0	0	0	1	1	0	0		0	0	0	0	0	0	41.53	0	41.53	0	41.53	0	41.53	0	41.53	41.53
1	1	78	148	85	80	20.2	1	1	1	0	61.8		135	46	136	8.3	162	1.41	47.4	1		0	1	1	0	0	0	0	0	1	1	0		0	0	0	0	0	0	22.83	0	22.83	0	22.83	0	22.83	0	22.83	22.83
1	0	51	140	70	50	24.9	0	0	0	0	3.62		221	52	154.2	11	252	0.6	105.9	0		0	0	0	0	0	0	0	0	1	0	0		0	0	0	0	0	0	27.8	0	27.8	0	27.8	0	27.8	0	27.8	27.8
1	0	55	122	73	85	20.6	0	0	1	0	2.74		180	61	102.8	8.2	138	0.49	109.9	1		0	1	0	0	0	0	0	1	1	0	0		0	0	0	0	0	0	18.4	0	18.4	0	18.4	0	18.4	0	18.4	18.4
2	1	54	118	69	85	24.6	0	1	1	0	8.33		153	42	95	9.8	275	1.02	82.9	0		0	1	0	1	0	0	0	0	1	1	0		0	0	0	0	0	0	28.23	0	28.23	0	28.23	0	28.23	0	28.23	28.23
2	0	74	144	83	72	22.1	0	0	1	0	29.25		141	52	111	7.6	198	0.8	72.8	0		1	1	0	0	0	0	0	0	1	0	0		0	0	0	0	0	0	14	0	14	0	14	0	14	0	14	14
1	1	30	104	64	62	32	0	0	1	0	0.72		205	34	104.8	6.4	161	0.99	102.1	1		0	0	0	0	0	0	0	0	1	0	0		0	0	0	0	0	0	48.47	0	48.47	0	48.47	0	48.47	0	48.47	48.47
2	1	75	128	79	82	29.7	0	1	1	1	41.92		126	50	75	6.3	116	0.98	75.2	1		0	1	1	1	1	0	1	1	1	0	0		0	0	0	0	0	0	33.07	0	33.07	0	33.07	0	33.07	0	33.07	33.07
2	1	71	102	51	75	24.5	1	1	1	0	31.27		142	39	116	8.9	210	0.97	78	1		1	1	0	1	0	0	0	0	1	1	1		0	0	0	1	0	1	20.6	1	20.6	0	44.57	0	44.57	0	44.57	44.57
1	1	54	127	66	81	25.1	0	0	1	0	8.02		133	37	83	9.9	159	1.15	71.6	0		0	0	0	0	0	0	0	1	1	0	0		0	0	0	0	0	0	23.57	0	23.57	0	23.57	0	23.57	0	23.57	23.57
2	0	67	150	70	62	35.4	1	1	1	0	35.65		147	44	105	8.6	131	0.82	73.9	1		0	1	1	1	0	0	0	0	1	0	0		0	0	0	0	0	0	14.93	0	14.93	0	14.93	0	14.93	0	14.93	14.93
2	1	55	128	72	65	27.4	0	0	1	0	10.59		182	43	103.4	8.8	155	0.8	100.7	0		0	0	0	0	0	0	0	0	1	1	1		0	0	0	0	0	0	40.13	0	40.13	0	40.13	0	40.13	0	40.13	40.13
2	1	39	129	82	80	31.4	0	1	1	0	1.14		148	49	140	9.3	154	0.75	116	1		0	1	0	1	0	1	0	0	1	1	0		0	0	0	0	0	0	41	0	41	0	41	0	41	0	41	41
1	1	46	136	83	84	24.7	0	0	0	0	2.87		117	38	68	7.3	85	1.08	81.7	1		0	0	0	0	0	0	0	0	1	1	0		0	0	0	0	0	0	27.33	0	27.33	0	27.33	0	27.33	0	27.33	27.33
1	0	51	130	91	81	27.4	0	0	1	0	2.44		185	55	86.2	7.5	171	0.52	110.6	0		0	1	0	0	0	0	0	0	1	0	0		0	0	0	0	0	0	44.33	0	44.33	0	44.33	0	44.33	0	44.33	44.33
1	1	44	150	82	82	23.6	0	1	1	0	4.87		188	50	54	7	133	0.72	113.4	1		0	1	1	1	0	0	0	0	1	0	0		0	0	0	0	0	0	44.13	0	44.13	0	44.13	0	44.13	0	44.13	44.13
1	1	69	133	99	65	23.1	0	0	1	0	29.62		145	41	83.4	7.2	153	0.88	87.7	0		0	0	0	0	0	0	0	0	1	1	0		0	0	0	0	0	0	40.63	0	40.63	0	40.63	0	40.63	0	40.63	40.63
2	1	56	117	64	87	26.5	0	1	1	0	7.57		125	37	129	7.4	114	0.91	93.9	1		1	1	0	1	0	0	0	0	1	1	0		0	0	0	0	0	0	17.87	0	17.87	0	17.87	0	17.87	0	17.87	17.87
1	0	53	162	82	78	24.1	0	0	1	0	3.89		99	33	83	8.4	89	0.57	105.6	0		0	1	0	0	0	0	0	1	1	0	0		0	0	0	0	0	0	63.4	0	63.4	0	63.4	0	63.4	0	63.4	63.4
1	1	55	145	88	74	24.9	0	1	1	0	12.42		141	39	83.8	7.5	191	0.82	99.7	0		0	0	0	1	0	0	0	0	1	0	0		0	0	0	0	0	0	24.97	0	24.97	0	24.97	0	24.97	0	24.97	24.97
2	1	48	100	55	57	28.8	0	1	1	0	4.73		231	55	108.2	7.1	131	0.9	100.3	0		0	1	0	1	0	0	0	0	1	0	0		0	0	0	0	0	0	24	0	24	0	24	0	24	0	24	24
1	0	46	136	78	80	23.4	0	0	1	0	1.76		220	65	138	9.6	112	0.59	109.8	0		0	1	0	0	0	0	0	1	1	0	0		0	0	0	0	0	0	34.8	0	34.8	0	34.8	0	34.8	0	34.8	34.8
2	0	66	149	77	93	26.8	0	1	1	0	18.58		164	48	115	5.7	118	0.92	65.1	1		1	1	0	1	0	0	0	0	1	0	0		0	0	0	0	0	0	16.97	0	16.97	0	16.97	0	16.97	0	16.97	16.97
1	1	68	147	71	78	25.2	0	0	1	0	31.88		186	58	108.4	9.8	240	0.81	91.2	0		1	1	0	0	0	0	0	0	1	1	1		0	0	0	0	0	0	21.5	0	21.5	0	21.5	0	21.5	0	21.5	21.5
2	1	67	130	80	77	23.1	0	1	1	0	25.32		139	51	166	8.1	186	0.85	90.1	0		1	1	1	1	1	1	0	0	1	1	0		0	0	0	0	0	0	17.67	0	17.67	0	17.67	0	17.67	0	17.67	17.67
1	0	81	162	75	68	33.6	0	1	0	0	76.07		166	39	107	8.7	259	0.74	75.8	0		1	0	1	0	0	1	0	0	1	1	0		0	0	0	0	0	0	34.8	0	34.8	0	34.8	0	34.8	0	34.8	34.8
2	1	72	144	84	80	23.4	1	1	1	0	43.63		151	49	81	7.2	199	0.78	90.1	1		1	1	0	0	0	1	0	1	0	0	0		0	0	0	0	0	0	58.1	0	58.1	0	58.1	0	58.1	0	58.1	58.1
1	1	65	148	93	79	21	0	0	1	0	20.4		158	68	106	6.4	173	0.71	98.7	0		1	0	0	0	0	0	0	0	1	1	0		0	0	0	0	0	0	20.5	0	20.5	0	20.5	0	20.5	0	20.5	20.5
1	0	55	139	89	79	32.1	0	0	1	0	3.01		139	56	99	6.3	117	0.81	81.8	0		0	1	0	0	0	0	0	0	1	1	1		0	0	0	0	0	0	74.4	0	74.4	0	74.4	0	74.4	0	74.4	74.4
1	1	46	122	81	78	27.5	0	1	1	0	3.34		165	52	96.2	7	165	0.71	112.3	0		1	1	1	1	0	0	0	0	0	1	1		0	0	0	0	0	0	55.73	0	55.73	0	55.73	0	55.73	0	55.73	55.73
2	1	50	164	102	88	22.9	0	0	0	0	8.77		153	41	72.4	10.3	255	0.82	102.9	0		1	0	0	0	0	0	0	0	1	1	1		0	0	0	0	0	0	34	0	34	0	34	0	34	0	34	34
1	1	50	142	77	57	23.1	1	0	1	0	7.74		136	62	74	7.3	142	0.76	106.7	0		0	1	0	0	0	0	0	0	1	0	1		0	0	0	0	0	0	47.5	0	47.5	0	47.5	0	47.5	0	47.5	47.5
1	1	53	124	72	67	30.3	0	1	1	0	6.92		168	49	91.4	11.9	316	0.79	102.4	0		0	1	0	1	0	0	0	0	1	0	0		0	0	0	0	0	0	86.97	0	86.97	0	86.97	0	86.97	0	86.97	86.97
1	0	71	141	77	65	26.3	0	1	1	0	27.73		175	71	82.4	7.2	160	0.71	85.7	0		1	1	1	1	0	0	0	0	1	0	0		0	0	0	0	0	0	35.17	0	35.17	0	35.17	0	35.17	0	35.17	35.17
1	0	74	147	53	69	22.4	0	1	1	0	29.75		117	32	96	9	187	0.79	74	0		0	1	1	1	0	0	0	0	1	1	0		0	0	0	0	0	0	16	0	16	0	16	0	16	0	16	16
1	0	91	146	68	80	24.7	0	1	1	0	97.1		155	44	82	9.9	194	0.73	72.2	1		1	1	1	1	1	1	0	1	1	1	0		0	0	0	0	0	0	39.7	0	39.7	0	39.7	0	39.7	0	39.7	39.7
1	1	62	114	74	85	29.8	0	1	1	0	17.58		193	39	113	6	117	0.62	106.3	1		0	1	0	1	0	0	0	0	1	0	0		0	0	0	0	0	0	25.93	0	25.93	0	25.93	0	25.93	0	25.93	25.93
2	1	46	146	89	78	29.7	0	1	1	0	5.36		190	53	119	6.7	146	0.97	93.4	0		0	1	1	1	0	0	0	0	1	0	0		0	0	0	0	0	0	47.1	0	47.1	0	47.1	0	47.1	0	47.1	47.1
2	1	68	126	66	72	21.6	1	1	0	0	45.86		195	31	128.6	7.2	247	1.02	75.4	1		0	0	0	1	0	0	0	0	1	0	0		0	0	0	0	0	0	15.43	0	15.43	0	15.43	0	15.43	0	15.43	15.43
1	1	62	118	69	70	28.7	0	1	1	0	16.17		173	52	97.4	5.6	120	0.84	94	0		1	1	0	1	1	1	0	0	1	0	0		0	0	0	0	0	0	56.47	0	56.47	0	56.47	0	56.47	0	56.47	56.47
2	1	67	142	80	93	28.1	1	1	1	0	39.49		127	36	138	8.2	70	1.17	64.4	0		1	1	0	1	0	0	0	1	1	0	0		0	0	0	0	0	0	19.07	0	19.07	0	19.07	0	19.07	0	19.07	19.07
1	0	73	137	74	67	21.5	0	1	1	0	31.01		148	67	131	8.6	162	0.75	79.3	1		1	1	1	1	1	1	0	0	1	1	1		0	0	0	0	0	0	45.3	0	45.3	0	45.3	0	45.3	0	45.3	45.3
1	1	73	130	67	65	17.9	1	0	1	0	38.68		177	65	94	10.6	246	0.85	86.2	0		0	1	0	0	0	0	0	0	1	0	0		1	0	0	0	0	0	26	0	26	0	26	0	26	0	26	26
1	1	55	123	77	66	24.1	0	1	1	0	11.17		191	46	119.4	7.8	186	0.92	93.6	1		0	1	0	1	0	0	0	0	1	0	0		0	0	0	0	0	0	41.07	0	41.07	0	41.07	0	41.07	0	41.07	41.07
1	0	52	147	77	76	30.9	0	0	0	0	3.86		195	50	111.8	7.4	169	0.68	100.9	1		0	0	0	0	0	0	0	0	1	1	0		0	0	0	0	0	0	28.43	0	28.43	0	28.43	0	28.43	0	28.43	28.43
1	1	50	128	82	87	30.5	0	1	1	0	4.14		142	56	92	10.5	226	0.65	113.6	1		1	1	0	1	0	0	0	0	1	1	0		0	0	0	0	0	0	28.87	0	28.87	0	28.87	0	28.87	0	28.87	28.87
1	0	50	116	68	89	27	0	1	1	0	1.19		116	47	97	10.1	223	0.47	114.9	1		0	1	0	1	0	0	0	1	1	0	0		0	0	0	0	0	0	56.93	0	56.93	0	56.93	0	56.93	0	56.93	56.93
2	1	65	125	81	69	31.6	1	1	1	0	36.09		193	44	119	7.8	184	1.07	72.3	0		0	1	0	1	0	0	0	0	1	1	0		0	0	0	0	0	0	47.5	0	47.5	0	47.5	0	47.5	0	47.5	47.5
2	1	50	127	76	81	30.4	0	0	1	0	8.83		223	44	126.2	10.4	187	0.66	112.5	0		0	1	0	0	0	0	0	0	1	1	0		0	0	0	0	0	0	32.83	0	32.83	0	32.83	0	32.83	0	32.83	32.83
1	1	65	98	57	60	23.7	1	1	1	0	16.6		179	82	80.4	6.9	144	0.72	98	0		1	1	1	1	0	0	0	0	1	0	0		0	0	0	0	0	0	37.53	0	37.53	0	37.53	0	37.53	0	37.53	37.53
2	1	52	113	79	53	30.3	0	0	1	0	4.54		162	55	111	6.6	150	0.98	88.2	0		0	1	0	0	0	0	0	0	1	0	0		0	0	0	0	0	0	61.87	0	61.87	0	61.87	0	61.87	0	61.87	61.87
2	1	47	145	85	64	33	0	1	1	0	5.91		191	52	88.8	8.8	131	0.82	105.7	1		1	1	0	1	0	0	0	0	1	1	0		0	0	0	0	0	0	58.5	0	58.5	0	58.5	0	58.5	0	58.5	58.5
1	1	50	139	92	65	27.1	0	1	1	0	3.71		106	47	92	8.7	186	0.91	98.2	0		0	1	0	1	0	0	0	0	1	0	0		0	0	0	0	0	0	18.83	0	18.83	0	18.83	0	18.83	0	18.83	18.83
2	1	73	199	102	115	28.5	0	0	1	0	64.36		154	41	77	8.4	144	1.25	56.6	0		0	1	0	0	0	0	0	0	1	1	0		0	0	0	0	0	0	14.7	0	14.7	0	14.7	0	14.7	0	14.7	14.7
1	1	69	133	64	48	25.9	0	1	1	0	33.15		152	44	88.2	7.6	265	1.16	64	1		1	1	1	0	1	0	0	0	1	1	0		0	0	0	0	0	0	27	0	27	0	27	0	27	0	27	27
2	0	81	145	72	64	31.8	0	1	1	0	56.35		166	42	97.4	8.3	170	0.51	90.1	0		1	1	1	1	0	0	0	0	1	1	0		0	0	0	0	0	0	14.6	0	14.6	0	14.6	0	14.6	0	14.6	14.6
1	0	49	121	64	77	25.1	0	0	1	0	1.7		149	46	209	8.3	55	0.61	106.2	0		0	1	0	0	0	0	0	1	1	0	0		0	0	0	0	0	0	37.27	0	37.27	0	37.27	0	37.27	0	37.27	37.27
1	0	69	130	77	62	28.5	0	1	1	0	19.87		178	62	101.6	6.9	121	0.91	64.4	0		1	1	1	0	0	0	0	0	1	1	0		0	0	0	0	0	0	50.63	0	50.63	0	50.63	0	50.63	0	50.63	50.63
1	0	64	143	68	66	25.3	0	0	1	0	9.88		142	47	154	9.8	195	0.56	98.8	0		0	1	0	0	0	0	0	0	1	0	0		0	0	0	0	0	0	65.5	0	65.5	0	65.5	0	65.5	0	65.5	65.5
2	0	73	142	82	93	32.9	0	1	1	0	35.83		157	36	89.2	9.4	171	0.76	77.8	0		0	1	1	1	0	1	0	0	1	1	0		0	0	0	0	0	0	57.83	0	57.83	0	57.83	0	57.83	0	57.83	57.83
1	1	72	154	76	59	25.3	0	0	1	0	41.21		166	57	91.6	8.1	130	0.82	88.4	0		1	1	0	0	0	0	0	0	1	1	0		0	0	0	0	0	0	35.6	0	35.6	0	35.6	0	35.6	0	35.6	35.6
2	0	65	136	69	72	29.8	0	1	1	0	12.91		145	59	65	7.2	137	0.62	94.6	1		0	1	0	0	0	0	0	0	1	0	0		0	0	0	0	0	0	27.73	0	27.73	0	27.73	0	27.73	0	27.73	27.73
2	1	58	121	71	68	27.1	0	1	1	0	9.15		111	35	89	8.5	144	0.83	97	1		0	1	0	1	0	0	0	0	1	1	0		0	0	0	0	0	0	19.13	0	19.13	0	19.13	0	19.13	0	19.13	19.13
1	1	59	155	86	83	23.9	1	1	1	0	31.58		159	46	77	8.3	170	0.9	93.1	1		1	1	0	1	1	1	0	0	1	1	0		0	0	0	0	0	0	32.47	0	32.47	0	32.47	0	32.47	0	32.47	32.47
1	1	71	133	53	77	24.1	1	1	0	0	41.1		159	53	89	7	147	0.67	97	0		1	0	1	1	0	0	0	0	1	1	0		0	0	0	0	0	0	35.43	0	35.43	0	35.43	0	35.43	0	35.43	35.43
2	1	50	143	89	78	27.4	0	1	1	0	8.01		153	40	76	10.7	264	0.97	90.7	0		0	1	1	1	0	0	0	0	1	1	0		0	0	0	0	0	0	42.97	0	42.97	0	42.97	0	42.97	0	42.97	42.97
1	1	65	133	70	60	28.3	0	1	1	1	17.79		118	48	188	6.4	131	0.9	89.3	0		0	1	0	0	0	1	1	0	1	0	0		0	0	0	0	0	0	13.3	0	13.3	0	13.3	0	13.3	0	13.3	13.3
1	1	54	135	89	63	27.1	1	0	1	0	14.59		135	42	126	9.1	151	0.69	107.7	0		0	1	0	0	0	0	0	1	1	1	0		0	0	0	0	0	0	77.17	0	77.17	0	77.17	0	77.17	0	77.17	77.17
2	1	57	138	91	75	27.9	0	1	1	0	7.17		119	62	78	9.6	97	0.7	104.6	1		1	1	0	1	0	0	0	0	1	1	0		0	0	0	0	0	0	13.8	0	13.8	0	13.8	0	13.8	0	13.8	13.8
1	1	83	130	82	72	22	0	1	1	0	69.58		139	34	85	9.3	177	0.7	87	0		1	1	0	1	0	0	0	0	1	1	0		0	0	0	0	0	0	43.9	0	43.9	0	43.9	0	43.9	0	43.9	43.9
2	0	61	102	62	87	24	1	1	0	0	13.52		189	40	112.4	9	136	0.52	103.5	1		1	0	1	1	0	0	0	0	1	0	0		0	0	0	0	0	0	33.33	0	33.33	0	33.33	0	33.33	0	33.33	33.33
1	1	45	194	114	77	31.2	1	1	1	0	14.02		139	43	92	10.3	183	0.84	105.5	1		0	1	1	0	0	0	0	1	1	0	0		0	0	0	0	0	0	49.13	1	11.0667	0	49.13	0	49.13	0	49.13	49.13
2	1	62	178	84	68	27.9	0	1	1	0	25.2		123	48	73	7.2	142	1.01	79.5	0		1	1	1	1	0	1	0	0	1	0	0		0	0	0	0	0	0	30.27	0	30.27	0	30.27	0	30.27	0	30.27	30.27
2	0	67	151	80	77	27.1	0	1	1	0	16.54		262	100	129.8	6.2	126	0.59	94.7	0		0	1	1	1	0	0	0	0	1	0	0		0	0	0	0	0	0	17.27	0	17.27	0	17.27	0	17.27	0	17.27	17.27
2	1	62	128	73	83	20.4	1	0	0	0	20.3		173	65	92.6	9.1	217	0.87	92.8	1		1	0	0	0	0	0	0	0	1	1	1		0	0	0	0	0	0	51.8	0	51.8	0	51.8	0	51.8	0	51.8	51.8
1	1	63	140	53	59	26.3	0	0	1	0	26.34		365	79	188.6	9	189	0.73	99	1		0	1	0	0	0	0	0	0	1	0	0		0	0	0	0	0	0	17.47	0	17.47	0	17.47	0	17.47	0	17.47	17.47
1	1	64	114	73	91	22.9	0	0	0	0	11.4		100	45	156	8.6	177	1.21	63	1		0	0	0	0	0	0	0	0	1	1	0		0	0	0	0	0	0	49.97	0	49.97	0	49.97	0	49.97	0	49.97	49.97
1	1	51	138	81	78	32.3	0	1	1	0	6.58		152	44	110	9.4	255	0.8	103.4	1		0	1	1	1	0	0	0	0	1	0	0		0	0	0	0	0	0	29.43	0	29.43	0	29.43	0	29.43	0	29.43	29.43
2	1	62	155	99	77	24.7	0	1	1	0	21.29		147	43	116	7.6	137	0.83	94.5	0		1	1	0	1	0	0	0	0	1	1	0		0	0	0	0	0	0	45.97	0	45.97	0	45.97	0	45.97	0	45.97	45.97
1	0	26	144	98	63	28	0	0	0	0	0.28		158	68	74.6	10.5	314	0.54	130.1	0		0	0	0	0	0	0	0	0	1	0	0		0	0	0	0	0	0	35.23	0	35.23	0	35.23	0	35.23	0	35.23	35.23
1	1	54	98	72	69	22.6	0	0	1	0	5.07		134	36	86	8.7	203	0.8	101.3	0		0	1	0	0	0	0	0	0	1	0	0		0	0	0	0	0	0	81.9	0	81.9	0	81.9	0	81.9	0	81.9	81.9
2	1	76	144	98	88	23.9	1	1	1	0	58.66		195	51	124	9.2	129	1.12	63.6	1		0	0	0	1	0	1	0	0	1	1	1		0	0	0	0	0	0	39.93	0	39.93	0	39.93	0	39.93	0	39.93	39.93
2	0	79	152	82	61	27.6	0	0	1	0	56.64		129	64	60	6.7	96	1.02	52.1	0		0	1	0	0	0	0	0	0	1	0	0		0	0	0	0	0	0	45.63	0	45.63	0	45.63	0	45.63	0	45.63	45.63
2	1	59	143	96	108	25.2	0	1	1	0	16.24		143	38	87	10.1	159	0.77	99.1	0		0	1	0	1	0	0	0	0	1	1	0		0	0	0	0	0	0	29.4	0	29.4	0	29.4	0	29.4	0	29.4	29.4
2	1	61	116	69	73	23.8	0	1	1	0	13.17		151	49	123	6.6	166	0.92	89.7	0		1	1	1	1	0	0	0	0	1	0	0		0	0	0	0	0	0	47.07	0	47.07	0	47.07	0	47.07	0	47.07	47.07
2	0	66	146	74	70	27.3	0	1	1	0	16.11		137	54	90	7	126	0.48	102.4	0		1	1	1	1	0	0	0	0	1	0	0		0	0	0	0	0	0	47.3	0	47.3	0	47.3	0	47.3	0	47.3	47.3
2	1	59	133	81	76	24.5	1	1	1	1	21.42		161	47	109	7.8	180	0.83	96.4	0		0	1	0	1	1	1	1	0	1	1	0		0	0	0	0	0	0	24.97	0	24.97	0	24.97	0	24.97	0	24.97	24.97
1	0	81	114	69	64	24.9	0	1	1	0	50.13		140	44	115	5.9	105	0.79	70.3	0		1	1	1	1	0	0	0	0	1	0	0		0	0	0	0	0	0	44.27	0	44.27	0	44.27	0	44.27	0	44.27	44.27
2	0	76	136	75	54	28.8	0	1	1	0	41.49		150	41	114	7.9	227	0.83	68.7	0		0	1	1	1	0	1	0	0	1	1	0		0	0	0	0	0	0	45.77	0	45.77	0	45.77	0	45.77	0	45.77	45.77
1	0	68	116	74	64	22.5	0	0	1	0	12.94		238	46	136.2	12.1	257	0.75	82.1	1		0	1	0	0	0	0	0	0	1	0	0		0	0	0	0	0	0	63.9	0	63.9	0	63.9	0	63.9	0	63.9	63.9
1	1	61	158	86	71	25.3	0	1	1	0	17.33		142	52	108	7.9	81	0.7	102.1	1		0	1	0	1	0	0	0	1	1	1	0		0	0	0	0	0	0	17.67	0	17.67	0	17.67	0	17.67	0	17.67	17.67
2	0	59	142	78	72	27.1	0	1	1	0	7.79		145	46	144	8.1	152	0.51	105.5	0		0	1	0	1	0	0	0	0	1	0	0		0	0	0	0	0	0	58.23	0	58.23	0	58.23	0	58.23	0	58.23	58.23
2	1	66	129	83	79	27.2	1	0	1	0	25.39		161	62	76.4	9.6	145	0.81	92.9	0		1	1	0	0	0	0	0	1	1	0	0		0	0	0	0	0	0	26.03	0	26.03	0	26.03	0	26.03	0	26.03	26.03
2	0	55	115	74	69	28.6	0	1	1	0	4.82		220	53	143	9.1	136	0.71	95.7	0		0	1	0	1	0	0	0	0	1	1	0		0	0	0	0	0	0	62.77	0	62.77	0	62.77	0	62.77	0	62.77	62.77
2	0	43	151	96	68	25.9	0	0	0	0	3.83		210	38	152.8	9.1	165	0.76	96.1	0		0	0	0	0	0	0	0	0	1	1	0		0	0	0	0	0	0	34.93	0	34.93	0	34.93	0	34.93	0	34.93	34.93
2	1	80	146	85	111	28.1	0	1	1	0	66.38		158	46	103	9.2	195	1.28	52.6	1		0	1	1	1	0	1	0	0	1	1	0		0	0	0	0	0	0	17.53	0	17.53	0	17.53	0	17.53	0	17.53	17.53
1	1	78	139	68	55	27.8	1	1	1	0	50.69		118	44	123	8.1	155	0.75	88	1		1	1	1	1	1	0	0	0	1	1	0		0	0	0	0	0	0	16.83	0	16.83	0	16.83	0	16.83	0	16.83	16.83
2	1	61	124	74	83	27.7	0	0	0	0	11.41		192	82	124	8.7	209	0.99	81.9	1		1	0	0	0	0	0	0	0	1	1	1		0	0	0	0	0	0	30.57	0	30.57	0	30.57	0	30.57	0	30.57	30.57
1	0	56	130	81	87	29.2	0	1	1	0	4.55		191	65	95	8.5	308	0.46	111.6	1		0	1	0	1	0	0	0	1	1	0	0		0	0	0	0	0	0	47.17	0	47.17	0	47.17	0	47.17	0	47.17	47.17
2	0	78	126	49	87	22.4	0	1	1	0	38.57		139	68	106	6.4	104	0.67	84.2	1		0	1	1	1	0	0	0	0	1	0	0		0	0	0	0	0	0	17.03	0	17.03	0	17.03	0	17.03	0	17.03	17.03
1	0	57	105	55	65	27.3	0	1	1	0	3.25		137	46	102	8.5	146	0.84	77.4	0		0	1	0	1	0	0	0	0	1	0	0		0	0	0	0	0	0	40.6	0	40.6	0	40.6	0	40.6	0	40.6	40.6
2	1	61	143	74	79	22.4	0	1	1	0	23.84		169	38	99	9.6	186	0.99	82.2	1		1	1	1	1	1	1	0	0	1	0	0		0	0	0	0	0	0	59.27	0	59.27	0	59.27	0	59.27	0	59.27	59.27
1	1	50	112	62	63	20.9	0	0	1	0	3.06		140	49	84	7.8	217	0.82	103.5	0		0	1	0	0	0	0	0	0	1	1	0		0	0	0	0	0	0	20.93	0	20.93	0	20.93	0	20.93	0	20.93	20.93
1	0	69	151	77	72	16.4	0	0	1	0	18.84		212	88	145	6.7	137	0.52	97.7	0		0	0	0	0	0	0	0	0	1	0	0		0	0	0	0	0	0	32.1	0	32.1	0	32.1	0	32.1	0	32.1	32.1
1	1	63	139	87	83	26.6	0	1	1	1	21.97		153	47	65.8	7.3	153	0.87	92.1	0		0	1	0	1	1	0	1	0	1	0	0		0	0	0	0	0	0	31.73	0	31.73	0	31.73	0	31.73	0	31.73	31.73
1	1	63	151	78	71	27.4	0	0	0	0	25.74		184	45	109.6	9.2	176	0.89	91.1	0		0	0	0	0	0	0	0	0	0	0	0		0	0	0	0	0	0	24.03	0	24.03	0	24.03	0	24.03	0	24.03	24.03
2	0	74	130	68	89	27.6	0	1	1	0	24.7		123	40	77	8.3	133	0.75	78.7	0		1	1	1	1	0	0	0	0	1	1	0		0	0	0	0	0	0	53.17	0	53.17	0	53.17	0	53.17	0	53.17	53.17
1	0	40	130	77	74	37	0	1	1	0	2.39		223	49	152.6	6.4	107	0.6	114.3	1		0	0	0	0	0	0	0	0	1	1	0		0	0	0	0	0	0	35.27	0	35.27	0	35.27	0	35.27	0	35.27	35.27
2	1	53	161	103	56	27.9	0	1	1	0	12.43		147	43	76	9.7	239	0.81	101.2	0		0	1	0	0	0	0	0	0	1	1	0		0	0	0	0	0	0	15.63	0	15.63	0	15.63	0	15.63	0	15.63	15.63
1	1	44	138	86	66	33.7	0	1	1	0	3.69		187	55	100.2	6.7	115	0.93	99.4	0		1	1	0	0	0	0	0	0	1	0	0		0	0	0	0	0	0	46.4	0	46.4	0	46.4	0	46.4	0	46.4	46.4
1	1	60	166	92	71	23.6	1	1	1	0	26.66		126	56	79	6.7	159	0.69	103.3	0		0	1	1	1	0	0	0	0	1	0	0		0	0	0	0	0	0	51.03	0	51.03	0	51.03	0	51.03	0	51.03	51.03
1	0	61	127	78	104	28.8	0	1	0	0	8.69		158	48	87.6	8.6	192	0.55	101	1		0	0	0	0	1	0	0	0	1	0	0		0	0	0	0	0	0	67.13	0	67.13	0	67.13	0	67.13	0	67.13	67.13
1	0	59	214	151	80	26.5	0	1	0	0	22.56		172	40	86.8	8.3	159	0.52	104.4	1		0	0	0	1	0	0	0	0	1	0	0		0	0	0	0	0	0	71.3	0	71.3	0	71.3	0	71.3	0	71.3	71.3
1	1	59	123	88	69	25.3	0	0	1	0	6.74		101	53	50	9.8	193	0.94	88.6	0		0	1	0	0	0	0	0	0	1	1	1		0	0	0	0	0	0	17.27	0	17.27	0	17.27	0	17.27	0	17.27	17.27
2	1	60	145	84	58	24.9	0	0	1	0	18.96		159	39	65.6	9.8	301	0.95	86.7	1		0	1	0	0	0	0	0	0	1	1	0		0	0	0	0	0	0	29.87	0	29.87	0	29.87	0	29.87	0	29.87	29.87
1	0	41	115	66	83	20.6	0	0	1	0	1.32		188	43	128	6.4	137	0.55	116.9	0		0	0	0	0	0	0	0	0	1	0	0		0	0	0	0	0	0	43.3	0	43.3	0	43.3	0	43.3	0	43.3	43.3
1	1	53	136	77	76	30.5	0	1	1	0	6.72		133	49	84	8.3	222	0.93	93.7	0		0	1	1	1	0	0	0	0	1	0	0		0	0	0	0	0	0	13.1	0	13.1	0	13.1	0	13.1	0	13.1	13.1
2	1	52	157	76	69	29.9	1	1	1	0	21.99		204	53	120.4	9.7	270	0.78	103.5	0		0	0	1	0	0	0	0	0	1	1	0		0	0	0	0	0	0	24.27	0	24.27	0	24.27	0	24.27	0	24.27	24.27
1	1	53	133	83	63	29.5	0	0	1	0	9.05		177	42	106.6	6	123	0.85	99.8	0		0	0	0	0	0	0	0	0	1	0	0		0	0	0	0	0	0	36.9	0	36.9	0	36.9	0	36.9	0	36.9	36.9
1	1	52	116	72	62	30.2	0	1	1	0	5.13		120	40	93	7.6	137	0.73	106.6	0		1	1	1	1	0	1	0	0	1	1	1		0	0	0	0	0	0	44.77	0	44.77	0	44.77	0	44.77	0	44.77	44.77
2	1	54	157	94	85	28.7	0	1	1	0	13.53		172	50	81	8.8	214	0.78	102.2	0		1	1	0	1	0	1	0	0	1	1	1		0	0	0	0	0	0	42.47	0	42.47	0	42.47	0	42.47	0	42.47	42.47
2	1	67	145	74	58	25.7	0	1	1	0	21.5		95	58	123	6.1	138	1.56	45.5	1		0	1	1	1	0	0	0	0	1	1	0		0	0	0	0	0	0	19.87	0	19.87	0	19.87	0	19.87	0	19.87	19.87
1	1	51	139	77	69	25.4	1	1	1	0	14.94		151	47	104	9.4	195	0.69	109.9	0		0	1	0	1	0	0	0	0	1	1	0		0	0	0	0	0	0	33.4	0	33.4	0	33.4	0	33.4	0	33.4	33.4
2	1	52	137	91	96	21.6	0	0	1	0	9.08		181	45	71.8	8.1	269	0.74	105.8	1		0	0	0	0	0	0	0	0	1	1	1		0	0	0	0	0	0	54.8	0	54.8	0	54.8	0	54.8	0	54.8	54.8
2	0	48	138	90	104	31.7	0	1	1	0	3		158	45	137	8.6	138	0.89	76.5	0		0	1	0	0	0	0	0	0	1	0	0		0	0	0	0	0	0	53.4	0	53.4	0	53.4	0	53.4	0	53.4	53.4
2	1	75	130	81	64	27.3	0	0	1	0	38.33		120	49	80	8.9	214	0.85	85.1	0		0	1	0	0	0	0	0	0	1	1	0		0	0	0	0	0	0	13.8	0	13.8	0	13.8	0	13.8	0	13.8	13.8
1	0	71	170	83	82	26.2	0	1	1	0	34.72		139	66	86	8.7	140	0.46	100.4	1		1	1	1	1	1	1	0	0	1	0	0		0	0	0	0	0	0	14.83	0	14.83	0	14.83	0	14.83	0	14.83	14.83
1	1	67	144	83	73	27.7	1	1	1	0	40.05		129	41	76	6.2	120	0.91	86.7	0		1	1	1	1	0	1	0	0	1	0	0		0	0	0	0	0	0	27.8	0	27.8	0	27.8	0	27.8	0	27.8	27.8
2	1	46	133	94	70	25.6	1	1	1	0	6.07		117	48	55	6.5	127	0.77	108.9	0		1	1	0	1	0	0	0	0	1	0	0		0	0	0	0	0	0	18.87	0	18.87	0	18.87	0	18.87	0	18.87	18.87
1	1	70	136	79	56	29.3	0	1	1	0	39.13		175	43	91	8.9	259	1.1	67.7	0		0	1	0	0	0	0	0	0	0	1	0		0	0	0	0	0	0	45.23	0	45.23	0	45.23	0	45.23	0	45.23	45.23
1	1	29	137	96	68	27.4	0	0	1	0	0.29		183	53	106.2	9.2	168	0.83	119.3	1		0	0	0	0	0	0	0	0	1	1	0		0	0	0	0	0	0	76.47	0	76.47	0	76.47	0	76.47	0	76.47	76.47
2	1	58	167	108	84	23.4	0	1	0	0	21.75		175	41	100.6	9.4	151	1.04	78.6	1		1	0	0	1	0	0	0	1	1	0	0		0	0	0	0	0	0	18.13	0	18.13	0	18.13	0	18.13	0	18.13	18.13
2	0	54	127	85	88	24.4	0	1	1	0	3.74		162	54	88.4	9.8	169	0.61	102.7	0		0	1	1	1	0	0	0	0	1	1	0		0	0	0	0	0	0	28.5	0	28.5	0	28.5	0	28.5	0	28.5	28.5
1	0	62	107	68	51	28.1	0	1	1	0	5.96		139	47	107	8.4	159	0.64	95.9	1		0	1	0	1	0	0	0	0	1	0	0		0	0	0	0	0	0	67.63	0	67.63	0	67.63	0	67.63	0	67.63	67.63
1	1	50	158	98	71	27.7	1	1	1	0	16.97		148	47	104	9.7	218	0.97	90.5	0		0	1	1	1	0	0	0	0	1	1	0		0	0	0	0	0	0	31	0	31	0	31	0	31	0	31	31
2	1	43	127	86	76	26.1	0	1	1	0	2.68		161	42	130	7.8	156	0.65	118.9	1		0	1	1	1	0	0	0	0	1	1	0		0	0	0	0	0	0	35.5	0	35.5	0	35.5	0	35.5	0	35.5	35.5
1	0	77	124	72	68	24.5	0	0	0	0	33.88		191	50	118.2	9.2	151	0.4	100.2	0		1	0	0	0	0	0	0	0	1	1	0		0	0	0	0	0	0	18.2	0	18.2	0	18.2	0	18.2	0	18.2	18.2
2	1	58	140	87	69	22.6	1	0	0	0	21.42		201	65	117	10.4	274	0.74	101.6	0		0	0	0	0	0	0	0	0	1	0	0		0	0	0	0	0	0	35.2	0	35.2	0	35.2	0	35.2	0	35.2	35.2
1	1	68	130	72	73	27.4	1	1	1	0	44.29		137	26	82	7.5	143	0.78	92.7	0		0	1	1	1	0	1	0	0	1	0	0		0	0	0	0	0	0	46.6	0	46.6	0	46.6	0	46.6	0	46.6	46.6
2	1	52	137	84	66	25.8	0	1	1	0	11.7		187	41	142	7.8	198	0.97	89.3	1		0	1	0	1	0	0	0	0	1	1	0		0	0	0	0	0	0	27.57	0	27.57	0	27.57	0	27.57	0	27.57	27.57
2	1	57	161	88	88	29.6	0	1	1	0	9.89		131	59	74	9.4	233	0.99	84.5	0		0	1	0	1	0	1	0	0	1	1	0		0	0	0	0	0	0	26.63	0	26.63	0	26.63	0	26.63	0	26.63	26.63
2	1	55	148	88	71	23.5	0	1	1	0	9.09		127	43	142	6.6	89	1.58	48.6	1		0	1	1	1	0	0	0	0	1	0	0		0	0	0	0	0	0	24.5	0	24.5	0	24.5	0	24.5	0	24.5	24.5
1	1	62	147	77	77	27	1	1	0	0	38.69		153	35	118	8.2	223	0.95	85.3	1		0	0	0	0	0	0	0	0	0	0	0		0	0	0	0	0	0	43.57	0	43.57	0	43.57	0	43.57	0	43.57	43.57
1	1	47	119	75	74	25.9	0	0	1	0	2.65		187	71	126	7	126	0.97	92.4	0		1	1	0	0	0	0	0	0	1	1	0		0	0	0	0	0	0	79.23	0	79.23	0	79.23	0	79.23	0	79.23	79.23
2	0	67	108	66	61	22.6	0	0	1	0	8.32		169	63	147	6.5	105	0.64	92.4	0		0	0	0	0	0	0	0	0	1	0	0		0	0	0	0	0	0	36.8	0	36.8	0	36.8	0	36.8	0	36.8	36.8
2	1	53	171	92	69	27.5	0	1	1	0	16.86		212	51	138	9.7	270	0.91	96.2	0		0	1	1	0	0	0	0	0	1	0	0		0	0	0	0	0	0	52.9	0	52.9	0	52.9	0	52.9	0	52.9	52.9
2	1	82	120	65	70	24.7	1	1	1	0	56.25		156	43	125	8.7	221	1.05	66	1		0	1	1	1	0	0	0	0	1	1	0		0	0	0	0	0	0	59.3	0	59.3	0	59.3	0	59.3	0	59.3	59.3
1	1	51	160	100	84	32.8	0	1	0	0	13.57		237	57	147.4	6.6	140	0.76	105.7	1		0	0	1	1	1	1	0	0	1	0	0		0	0	0	0	0	0	52	0	52	0	52	0	52	0	52	52
1	1	48	125	70	72	26	0	0	1	0	3.82		170	52	129	9.3	157	1.18	72.6	0		1	0	0	0	0	0	0	0	1	1	0		0	0	0	0	0	0	21.7	0	21.7	0	21.7	0	21.7	0	21.7	21.7
2	0	63	105	64	72	20.3	0	0	0	0	5.47		175	59	131	7.4	126	0.62	95.7	0		0	0	0	0	0	0	0	0	1	1	0		0	0	0	0	0	0	45.93	0	45.93	0	45.93	0	45.93	0	45.93	45.93
1	1	53	130	87	59	25.5	0	1	1	0	8.39		147	42	77	7.1	160	1.04	81.7	0		0	1	1	1	0	0	0	0	1	0	0		0	0	0	0	0	0	41.43	0	41.43	0	41.43	0	41.43	0	41.43	41.43
2	1	30	140	93	104	36	1	0	0	0	5.1		182	34	114	9	195	0.76	122.6	0		0	0	0	0	0	0	0	1	1	0	0		0	0	0	0	0	0	52.7	0	52.7	0	52.7	0	52.7	0	52.7	52.7
1	1	50	114	73	93	24.3	0	0	1	0	5.74		249	62	101	10.8	275	0.94	94.3	1		0	1	0	0	0	0	0	0	1	0	0		0	0	0	0	0	0	27.73	0	27.73	0	27.73	0	27.73	0	27.73	27.73
2	1	63	156	84	85	27.8	0	1	1	0	27.35		153	47	89.6	7.2	142	0.87	91.7	0		0	1	1	1	0	0	0	0	1	1	0		0	0	0	0	0	0	58.1	0	58.1	0	58.1	0	58.1	0	58.1	58.1
2	1	43	150	100	85	29.2	0	1	1	0	4.1		154	40	89	8.6	261	0.75	112.2	1		0	1	0	1	0	0	0	0	1	1	0		0	0	0	0	0	0	22.83	0	22.83	0	22.83	0	22.83	0	22.83	22.83
1	0	74	125	53	90	18.8	0	0	1	0	24.13		149	67	73	9.5	95	0.63	88.4	0		1	1	0	0	0	0	0	0	1	1	1		0	0	0	0	0	0	19.63	0	19.63	0	19.63	0	19.63	0	19.63	19.63
2	0	45	129	79	71	32.4	1	1	0	1	6.55		164	47	147	8.3	171	0.48	118.7	0		0	0	0	0	0	1	0	0	1	0	0		0	0	0	0	0	0	44.07	0	44.07	0	44.07	0	44.07	0	44.07	44.07
2	1	78	134	80	60	23.4	1	1	1	0	49.58		142	52	118	7.4	123	0.87	82.5	0		1	1	0	1	0	0	0	0	1	0	0		0	0	0	0	0	0	55.7	0	55.7	0	55.7	0	55.7	0	55.7	55.7
1	1	74	123	75	113	25.3	0	1	1	0	29.23		71	43	47	7.7	255	1.13	63.6	1		0	1	0	0	0	1	0	0	1	0	0		0	0	0	0	0	0	24.3	0	24.3	1	6.4	1	5.43333	1	5.43333	24.3
1	1	62	151	86	77	26.2	0	0	1	0	21.52		195	60	103.4	8.7	205	0.91	89.9	0		0	0	0	0	0	0	0	0	1	1	0		0	0	0	0	0	0	24.67	0	24.67	0	24.67	0	24.67	0	24.67	24.67
2	0	63	156	98	97	32.4	0	0	1	0	10.79		172	55	131	7.4	132	0.84	74.2	1		0	1	0	0	0	0	0	0	1	0	0		0	0	0	0	0	0	16.83	0	16.83	0	16.83	0	16.83	0	16.83	16.83
1	1	51	168	95	86	25.9	1	0	1	0	19.29		157	43	120	8.7	189	0.79	104.3	0		1	1	0	0	0	0	0	0	1	1	1		0	0	0	1	0	1	29.3667	1	29.3667	0	50.33	0	50.33	0	50.33	50.33
1	1	49	102	62	63	21.8	0	0	1	0	2.15		144	56	99	10.1	204	0.79	105.6	0		0	1	0	0	0	0	0	0	1	1	0		0	0	0	0	0	0	80.07	0	80.07	0	80.07	0	80.07	0	80.07	80.07
2	0	74	150	94	83	26.6	0	1	1	0	41.08		108	37	50	7.7	132	0.57	91.3	1		0	1	1	1	0	1	0	1	1	0	0		0	0	0	0	0	0	13.9	0	13.9	0	13.9	0	13.9	0	13.9	13.9
2	1	63	163	86	71	24.6	0	1	1	0	21.88		147	57	75.4	7.6	144	1.02	77.8	1		0	1	1	1	0	0	0	1	0	0	0		0	0	0	0	0	0	19.83	0	19.83	0	19.83	0	19.83	0	19.83	19.83
1	1	64	135	74	87	27.1	0	1	1	0	31.82		276	54	168.8	10.6	213	0.7	99.7	0		0	1	0	1	0	0	0	0	1	0	0		0	0	0	0	0	0	16.37	0	16.37	0	16.37	0	16.37	0	16.37	16.37
1	0	57	143	95	89	24.1	0	0	1	0	5.32		181	52	105.6	9.1	152	0.71	94.7	1		0	1	0	0	0	0	0	0	1	1	0		0	0	0	0	0	0	35.73	0	35.73	0	35.73	0	35.73	0	35.73	35.73
1	1	40	125	60	83	28.2	0	0	1	0	4.93		311	50	230.6	11.4	115	0.75	114.7	0		0	0	0	0	0	0	0	0	1	1	0		0	0	0	0	0	0	36.37	0	36.37	0	36.37	0	36.37	0	36.37	36.37
2	0	62	124	69	53	31.4	0	1	1	0	8.75		152	45	86	6.9	133	0.76	84.3	1		0	1	1	1	0	1	0	0	1	1	0		0	0	0	0	0	0	63.2	0	63.2	1	25.2	0	63.2	1	25.2	63.2
2	0	74	137	73	90	20.3	0	0	0	0	28.83		133	53	97	9.3	93	0.72	82.3	0		0	0	0	0	0	0	0	1	1	1	0		0	0	0	0	0	0	46.87	0	46.87	0	46.87	0	46.87	0	46.87	46.87
2	0	58	133	75	78	26.3	0	1	0	0	6.82		197	43	122.4	8.4	131	0.63	98.6	1		0	0	0	1	1	0	0	0	1	1	1		0	0	0	0	0	0	53.67	0	53.67	0	53.67	0	53.67	0	53.67	53.67
1	1	48	176	109	71	30.9	0	1	1	0	6.64		108	33	122	10.4	228	0.79	106.4	0		0	1	1	1	0	0	0	0	1	1	0		0	0	0	0	0	0	65.5	0	65.5	0	65.5	0	65.5	0	65.5	65.5
2	0	71	110	60	98	29.4	0	1	1	0	19.85		148	33	73	9.6	118	1.03	54.5	1		0	1	0	0	0	1	0	1	0	1	0		0	0	0	0	0	0	32.63	0	32.63	0	32.63	1	24.7667	1	24.7667	32.63
2	1	52	127	74	76	29	1	1	1	0	16.95		188	49	167	9	244	0.62	114.4	0		0	1	1	1	0	0	0	0	1	1	0		0	0	0	0	0	0	41.8	0	41.8	0	41.8	0	41.8	0	41.8	41.8
2	1	46	137	71	70	35.1	1	0	1	0	9.57		184	57	106.6	8.9	265	0.79	107.4	0		0	0	0	0	0	0	0	0	1	1	0		0	0	0	0	0	0	47.07	0	47.07	0	47.07	0	47.07	0	47.07	47.07
2	1	58	119	67	82	23.5	1	0	0	0	12.62		173	75	90	6.7	231	0.59	111.8	1		0	0	0	0	0	0	0	1	1	0	0		0	0	0	0	0	0	39.63	0	39.63	0	39.63	0	39.63	0	39.63	39.63
2	0	46	96	70	106	30.7	0	0	1	0	1.3		336	78	228.8	10.2	283	0.66	106.1	0		0	1	0	0	0	0	0	0	1	0	0		0	0	0	0	0	0	21.4	0	21.4	0	21.4	0	21.4	0	21.4	21.4
1	1	56	129	74	75	27	1	1	1	0	21.9		133	33	50	8.1	154	1.04	79.7	1		1	1	0	1	0	0	0	1	1	0	0		0	0	0	0	0	0	53.47	0	53.47	0	53.47	0	53.47	0	53.47	53.47
1	1	39	137	76	79	25.8	0	0	1	0	3.01		202	40	135	6.1	180	0.93	103	0		0	0	0	0	0	0	0	0	1	0	0		0	0	0	0	0	0	48.93	0	48.93	0	48.93	0	48.93	0	48.93	48.93
2	1	80	127	74	63	24.7	0	1	1	0	56.59		137	50	69.4	6.4	128	0.64	92.4	0		1	1	0	0	0	0	0	0	1	0	0		0	0	0	0	0	0	25.83	0	25.83	0	25.83	0	25.83	0	25.83	25.83
1	0	57	144	75	57	22.7	0	1	1	0	4.45		126	46	96	8.1	149	0.78	84.3	0		0	1	1	1	0	0	0	1	1	0	0		0	0	0	0	0	0	76.3	0	76.3	0	76.3	0	76.3	0	76.3	76.3
1	1	68	90	60	87	22.3	1	1	1	0	18.21		142	44	78.4	9.2	293	0.92	85.2	0		0	1	0	1	0	0	0	0	1	1	0		0	0	0	0	0	0	44.47	0	44.47	0	44.47	0	44.47	0	44.47	44.47
2	1	73	160	86	112	25	1	1	1	0	47.84		122	49	80	10.4	221	1.38	50.5	1		0	1	0	1	0	0	0	1	1	0	0		0	0	0	0	0	0	46.6	0	46.6	0	46.6	0	46.6	0	46.6	46.6
1	1	64	156	65	77	30.7	0	1	1	0	24.04		131	58	113	7.5	166	0.62	104.6	1		1	1	0	1	0	1	0	0	1	1	0		0	0	0	0	0	0	70.63	0	70.63	0	70.63	0	70.63	0	70.63	70.63
1	0	71	155	102	73	25.1	0	1	1	0	36.45		287	63	185.8	7.6	228	0.61	91.3	0		0	1	1	0	0	0	0	0	1	0	0		0	0	0	0	0	0	31.97	0	31.97	0	31.97	0	31.97	0	31.97	31.97
2	0	55	149	72	83	24.1	0	0	1	0	4.33		145	47	77.6	9.5	172	0.54	106.1	1		1	1	0	0	0	0	0	0	1	0	0		0	0	0	0	0	0	59.9	0	59.9	0	59.9	0	59.9	0	59.9	59.9
1	1	59	98	69	58	27.5	1	0	1	0	15.51		162	39	103	9	137	0.79	98	1		1	1	0	0	0	0	0	1	1	1	0		0	0	0	0	0	0	66	0	66	0	66	0	66	0	66	66
2	1	62	158	91	69	26.3	0	1	1	0	21.13		155	62	80.4	7.3	143	0.79	96.4	0		1	1	0	1	0	1	0	0	1	1	1		0	0	0	0	0	0	64.77	0	64.77	0	64.77	0	64.77	0	64.77	64.77
2	0	65	126	85	65	22.6	0	0	0	0	10.52		205	48	131.2	9.3	201	0.54	99.3	0		0	0	0	0	0	0	0	0	1	0	0		0	0	0	0	0	0	37.07	0	37.07	0	37.07	0	37.07	0	37.07	37.07
2	1	49	150	100	75	27.5	0	1	0	0	7.72		183	51	98	9	230	0.58	119.9	0		0	0	1	0	0	0	0	0	1	1	0		0	0	0	0	0	0	27.33	0	27.33	0	27.33	0	27.33	0	27.33	27.33
1	1	56	120	71	77	25.4	0	1	1	0	12.08		164	37	102.6	9.8	169	1.13	72.4	1		0	1	0	1	0	0	0	1	1	0	0		0	0	0	0	0	0	33.53	0	33.53	0	33.53	0	33.53	0	33.53	33.53
2	1	57	107	74	83	36.7	1	1	1	0	11.68		111	42	49.8	7.1	144	1.06	77.5	1		1	1	1	1	1	1	0	1	1	1	0		0	0	0	0	0	0	28	0	28	1	11.2667	0	28	1	11.2667	28
2	1	48	126	75	79	30.3	0	0	0	0	4.53		166	46	106.2	9.5	135	0.64	115.5	0		0	0	0	0	0	0	0	0	1	0	0		0	0	0	0	0	0	33.33	0	33.33	0	33.33	0	33.33	0	33.33	33.33
1	0	65	130	71	70	23.9	0	1	1	0	16.39		167	29	74	10.2	197	0.47	103.9	1		0	1	0	1	0	0	0	1	1	1	0		0	0	0	0	0	0	38.23	0	38.23	0	38.23	0	38.23	0	38.23	38.23
2	0	79	120	70	71	27.1	0	0	1	0	37.42		151	60	72.4	6.4	107	0.49	92.8	0		1	1	0	0	0	0	0	0	1	0	0		0	0	0	0	0	0	15.57	0	15.57	0	15.57	0	15.57	0	15.57	15.57
1	1	54	159	92	59	28.5	0	1	1	0	10.31		122	43	59.8	6.3	124	1.38	57.6	0		0	1	0	1	0	0	0	0	1	0	0		0	0	0	0	0	0	67.7	0	67.7	0	67.7	0	67.7	0	67.7	67.7
2	0	75	121	75	73	27.6	0	1	1	0	33.84		142	44	124	6.5	121	0.95	58.4	1		0	1	1	1	0	1	0	0	1	0	0		0	0	0	0	0	0	16.97	0	16.97	0	16.97	0	16.97	0	16.97	16.97
2	0	74	146	38	91	23	0	1	1	0	38.42		94	39	102	10.3	309	0.74	79.8	1		0	1	1	1	0	0	0	0	1	0	0		0	0	0	0	0	0	53.87	0	53.87	0	53.87	0	53.87	0	53.87	53.87
1	0	70	165	82	63	24.4	0	0	0	0	25.76		202	72	111.4	7.3	121	0.71	86.3	0		0	0	0	0	0	0	0	0	1	1	0		0	0	0	0	0	0	65.77	0	65.77	0	65.77	0	65.77	0	65.77	65.77
2	1	48	152	88	74	35.8	1	1	0	1	25.19		245	43	156	9.9	151	0.72	110.5	1		0	0	0	0	1	0	0	0	1	0	0		0	0	0	0	0	0	29.87	0	29.87	0	29.87	0	29.87	0	29.87	29.87
1	0	53	132	72	93	23	0	0	1	0	2.67		143	49	88	9.3	127	0.62	102.7	1		0	1	0	0	0	0	0	0	1	1	0		0	0	0	0	0	0	18.37	0	18.37	0	18.37	0	18.37	0	18.37	18.37
1	1	47	170	104	79	26.2	0	0	1	0	6.69		162	42	84.4	9	186	0.96	94	1		0	1	0	0	0	0	0	0	1	1	1		0	0	0	0	0	0	72.03	0	72.03	0	72.03	0	72.03	0	72.03	72.03
1	1	83	137	69	89	26	1	1	1	0	60.96		138	43	79.8	7.9	95	0.74	85.4	0		0	1	1	1	1	0	0	1	1	1	0		0	0	0	0	0	0	37.53	0	37.53	0	37.53	0	37.53	0	37.53	37.53
2	0	75	148	84	114	26.5	1	1	1	0	58.75		117	52	136	8.7	181	0.6	89	1		1	1	0	1	0	0	0	0	1	0	0		0	0	0	0	0	0	41.97	0	41.97	0	41.97	0	41.97	0	41.97	41.97
1	1	62	167	99	64	26.3	0	1	0	0	25.56		183	68	88.8	9.3	159	0.68	102.3	0		0	0	1	1	0	0	0	0	1	1	0		0	0	1	1	0	1	66.3	1	66.3	0	69.93	0	69.93	0	69.93	69.93
2	0	54	124	74	67	23	0	0	1	0	3.07		198	55	108.2	11	91	0.87	75.8	0		0	0	0	0	0	0	0	1	1	0	0		0	0	0	0	0	0	47.1	0	47.1	0	47.1	0	47.1	0	47.1	47.1
2	1	50	150	99	64	24.4	0	0	0	0	7.01		171	48	100.2	8.6	199	0.86	101.3	1		0	0	0	0	0	0	0	0	1	0	0		0	0	0	0	0	0	33.37	0	33.37	0	33.37	0	33.37	0	33.37	33.37
1	0	63	138	71	108	23.3	0	1	1	0	11.18		207	47	130	8.2	130	1.1	53.3	1		0	1	1	1	0	1	0	0	1	0	0		0	0	0	0	0	0	18.33	0	18.33	0	18.33	0	18.33	0	18.33	18.33
1	0	68	132	72	80	22.9	1	0	1	0	22.28		160	61	83.4	6.8	115	0.45	103	0		0	1	0	0	0	0	0	0	1	0	0		0	0	0	0	0	0	34.27	0	34.27	0	34.27	0	34.27	0	34.27	34.27
1	1	54	128	76	72	24.4	1	0	0	0	21.38		220	46	107.4	8.9	206	0.83	99.8	0		0	0	0	0	0	0	0	0	1	1	0		0	0	0	0	0	0	32.37	0	32.37	0	32.37	0	32.37	0	32.37	32.37
2	1	61	130	80	69	32.2	0	1	0	0	17.03		176	53	106.6	7.4	136	1.05	76.5	0		0	0	0	1	0	0	0	0	1	0	0		0	0	0	0	0	0	33.57	0	33.57	0	33.57	0	33.57	0	33.57	33.57
2	1	49	158	101	69	28.4	0	0	0	0	8.62		196	49	127.4	5.9	197	1.04	83.8	1		0	0	0	0	0	0	0	0	1	1	0		0	0	0	0	0	0	24.5	0	24.5	0	24.5	0	24.5	0	24.5	24.5
1	1	62	146	83	67	26.5	0	0	1	0	23.52		150	33	97	8.2	153	0.81	95.3	0		1	1	0	0	0	0	0	0	1	0	0		0	0	0	0	0	0	25.7	0	25.7	0	25.7	0	25.7	0	25.7	25.7
2	1	62	160	89	95	25.8	0	0	1	0	24.16		173	47	109.2	7.8	197	0.78	96.8	0		1	1	0	0	0	0	0	0	1	1	0		0	0	0	0	0	0	55.47	0	55.47	0	55.47	0	55.47	0	55.47	55.47
2	1	45	146	90	83	30.1	0	0	1	0	3.33		122	34	146	9.5	234	0.86	104.8	0		1	1	0	0	0	0	0	0	1	1	0		0	0	0	0	0	0	48.2	0	48.2	0	48.2	0	48.2	0	48.2	48.2
2	0	55	148	83	71	27.1	0	1	1	0	10.5		213	37	162	10.6	89	0.65	99.9	1		1	1	1	1	0	0	0	1	1	0	0		0	0	0	0	0	0	27	0	27	0	27	0	27	0	27	27
2	1	54	103	68	73	25.4	0	1	0	0	6.62		221	58	167	8.9	233	0.91	95.2	0		0	0	1	1	0	0	0	0	1	1	1		0	0	0	0	0	0	26.37	0	26.37	0	26.37	0	26.37	0	26.37	26.37
2	1	59	124	77	58	19.4	1	0	1	0	17.78		172	56	103	8.4	227	0.75	100.6	1		0	1	0	0	0	0	0	0	1	1	1		0	0	0	0	0	0	28.4	0	28.4	0	28.4	0	28.4	0	28.4	28.4
2	1	49	128	73	70	32.2	0	1	1	0	4.48		172	51	118	7.5	173	1.04	84.1	0		0	1	0	1	0	0	0	0	1	0	0		0	0	0	0	0	0	31.43	0	31.43	0	31.43	0	31.43	0	31.43	31.43
2	1	39	192	121	77	29.8	0	1	1	0	19.06		236	20	113	10	204	0.89	108	0		0	1	0	1	0	1	0	0	1	1	0		0	0	0	0	0	0	19.17	0	19.17	0	19.17	0	19.17	0	19.17	19.17
2	1	55	132	78	72	24	1	1	1	1	15.93		166	60	96	7.6	126	0.77	102.5	1		0	0	1	1	0	0	1	0	1	0	0		0	0	0	0	0	0	43.3	0	43.3	0	43.3	0	43.3	0	43.3	43.3
1	1	54	159	98	77	26.5	0	0	1	0	9.16		148	53	81	7.5	160	0.89	97	1		0	1	0	0	0	0	0	0	1	0	0		0	0	0	0	0	0	17	0	17	0	17	0	17	0	17	17
1	1	72	132	77	61	29.1	0	1	1	0	33.45		112	49	73	9.7	173	0.87	86.5	0		0	0	0	0	0	0	0	0	1	1	0		0	0	0	0	0	0	25.93	0	25.93	0	25.93	0	25.93	0	25.93	25.93
2	1	65	107	60	53	21.9	1	1	1	0	26.37		174	46	107.6	7.8	151	0.88	89.9	0		1	1	0	1	0	0	0	0	1	0	0		0	0	0	0	0	0	34	0	34	0	34	0	34	0	34	34
2	1	43	151	95	86	30.6	1	1	1	0	18.7		212	42	115	6.2	117	0.88	105.1	0		0	0	0	1	0	0	0	0	1	0	0		0	0	0	0	0	0	17.2	0	17.2	0	17.2	0	17.2	0	17.2	17.2
1	1	63	126	70	56	30.3	0	1	1	0	21.46		182	46	122.6	9.8	179	0.82	94.4	1		1	1	1	1	0	0	0	1	1	1	0		0	0	0	0	0	0	34.93	0	34.93	0	34.93	0	34.93	0	34.93	34.93
2	1	48	144	111	89	26.9	0	0	0	0	8.49		215	44	144	11.6	255	0.87	102	0		0	0	0	0	0	0	0	0	1	0	0		0	0	0	0	0	0	15.17	0	15.17	0	15.17	0	15.17	0	15.17	15.17
2	0	67	127	71	75	27.6	0	1	1	0	16.99		173	40	113.4	7.1	164	0.59	95	0		1	1	1	1	0	0	0	0	1	0	0		0	0	0	0	0	0	37.53	0	37.53	0	37.53	0	37.53	0	37.53	37.53
2	1	46	155	91	69	27.7	0	1	1	0	2.88		148	70	86	6.8	110	0.91	100.8	0		0	1	0	1	0	1	0	1	1	0	1		0	0	0	0	0	0	63.83	0	63.83	0	63.83	0	63.83	0	63.83	63.83
2	0	38	119	79	93	20.6	0	1	1	0	0.68		198	69	109.4	5.6	92	0.76	99.9	0		0	1	0	0	0	0	0	0	0	0	0		0	0	0	0	0	0	37.07	0	37.07	0	37.07	0	37.07	0	37.07	37.07
1	1	43	132	82	57	30.5	0	0	1	0	1.55		93	32	71	6.6	116	0.8	109.1	0		0	1	0	0	0	0	0	0	1	0	0		0	0	0	0	0	0	66.87	0	66.87	0	66.87	0	66.87	0	66.87	66.87
1	0	40	129	88	66	24.1	0	0	0	0	1.3		206	53	126.8	7.4	151	0.47	123.5	0		0	0	0	0	0	0	0	0	1	0	0		0	0	0	0	0	0	64.4	0	64.4	0	64.4	0	64.4	0	64.4	64.4
1	0	87	119	58	83	28.7	0	1	1	1	79.29		133	46	115	9.3	177	0.86	60.9	0		0	1	0	1	1	1	1	1	1	1	0		0	0	0	0	0	0	28.27	0	28.27	0	28.27	0	28.27	0	28.27	28.27
2	1	63	121	71	74	24.8	1	1	1	0	29.59		183	44	88.8	8.3	208	0.79	95.9	1		0	0	0	1	1	0	0	0	1	1	0		0	0	0	0	0	0	51.83	0	51.83	0	51.83	0	51.83	0	51.83	51.83
2	1	34	139	104	81	31	1	1	1	0	16		309	49	93	12.8	305	0.72	121.6	1		0	0	0	0	0	0	0	1	1	0	0		0	0	0	0	0	0	42.4	0	42.4	0	42.4	0	42.4	0	42.4	42.4
2	0	65	106	61	63	27.9	0	1	1	0	9.27		152	43	81	8.6	259	0.6	95.7	0		0	1	0	1	0	1	0	0	1	0	0		0	0	0	0	0	0	18.9	0	18.9	0	18.9	0	18.9	0	18.9	18.9
2	1	57	140	83	71	25.2	1	1	1	0	17.87		137	54	110	8.1	177	0.8	99.5	0		1	1	0	1	0	1	0	0	1	0	0		0	0	0	0	0	0	48.43	0	48.43	0	48.43	0	48.43	0	48.43	48.43
2	1	62	136	93	77	19.2	0	1	0	0	16.53		145	48	59	8.5	282	0.67	102.9	0		0	0	0	0	0	1	0	1	1	1	0		1	1	0	0	0	1	7.6	1	7.6	0	7.6	0	7.6	0	7.6	7.6
1	1	49	157	99	101	32.4	0	1	1	0	6.67		188	55	109.4	7.1	156	0.73	109.2	0		1	1	0	1	0	0	0	0	1	0	0		0	0	0	0	0	0	22.13	0	22.13	0	22.13	0	22.13	0	22.13	22.13
1	0	62	139	90	62	23.9	0	0	1	0	5.93		137	66	89	9.6	159	0.66	95	0		0	1	0	0	0	0	0	1	1	0	0		0	0	0	0	0	0	39.37	0	39.37	0	39.37	0	39.37	0	39.37	39.37
2	0	65	117	60	57	20.2	0	0	0	0	8.64		152	43	88.4	9.6	330	0.52	100.2	0		0	0	0	0	0	0	0	0	1	0	0		0	0	0	0	0	0	35.17	0	35.17	0	35.17	0	35.17	0	35.17	35.17
2	1	65	129	89	70	20.1	1	0	1	0	30		221	61	117.4	12	93	0.8	93.8	0		1	1	0	0	0	0	0	1	1	0	0		0	0	0	0	0	0	37.77	0	37.77	0	37.77	0	37.77	0	37.77	37.77
1	1	57	142	89	80	26.9	0	0	1	0	13.44		164	42	94	8	157	0.99	84.5	0		0	1	0	0	0	0	0	1	1	0	0		0	0	0	0	0	0	26.57	0	26.57	0	26.57	0	26.57	0	26.57	26.57
1	1	59	122	84	85	22.1	0	0	1	0	10.33		174	59	88.6	8.2	170	0.86	95.1	0		0	0	0	0	0	0	0	0	1	0	0		0	0	0	0	0	0	18.13	0	18.13	0	18.13	0	18.13	0	18.13	18.13
1	0	55	142	86	60	38.5	0	1	1	0	4.58		184	73	121	8.2	155	0.48	110.2	1		0	1	0	1	0	0	0	0	1	1	0		0	0	0	0	0	0	42.97	0	42.97	0	42.97	0	42.97	0	42.97	42.97
1	1	58	142	92	77	28.6	0	1	0	0	20.4		229	43	99	11.9	272	0.83	97	1		0	0	0	1	0	1	0	0	1	1	0		0	0	0	0	0	0	61.1	0	61.1	0	61.1	0	61.1	0	61.1	61.1
2	1	67	148	72	82	29	0	1	1	0	30.54		136	46	61.6	10.2	164	0.76	94.7	1		1	1	1	1	0	1	0	0	1	1	0		0	0	0	0	0	0	15.4	0	15.4	0	15.4	0	15.4	0	15.4	15.4
2	1	47	159	91	87	29.8	0	0	1	0	4.52		133	44	62.8	9.9	221	0.8	106.1	1		0	1	0	0	0	0	0	0	1	1	0		0	0	0	0	0	0	43.37	0	43.37	0	43.37	0	43.37	0	43.37	43.37
1	1	68	146	89	63	27.9	0	1	1	0	33.64		148	50	73.8	7.6	153	0.84	89.9	1		0	1	0	1	0	0	0	0	1	1	0		0	0	0	0	0	0	44.83	0	44.83	0	44.83	0	44.83	0	44.83	44.83
2	0	68	118	78	71	19	0	1	1	0	12.96		158	73	74	5.7	87	0.49	100.4	0		1	1	1	1	0	0	0	0	1	0	0		0	0	0	0	0	0	14.63	0	14.63	0	14.63	0	14.63	0	14.63	14.63
1	1	36	145	72	76	30.1	0	0	1	0	0.9		127	38	78.6	7.6	146	0.77	116.5	0		0	1	0	0	0	0	0	0	1	1	1		0	0	0	0	0	0	36.07	0	36.07	0	36.07	0	36.07	0	36.07	36.07
1	1	68	117	76	100	27.3	1	1	1	0	25.63		143	50	136	9.4	93	1.03	74.4	1		0	1	0	1	0	0	0	1	1	1	0		0	0	0	0	0	0	38.2	0	38.2	0	38.2	0	38.2	0	38.2	38.2
2	0	51	132	88	81	24.4	0	1	1	0	5.08		178	38	95	8.5	185	0.51	111.1	1		0	1	0	1	0	0	0	0	1	1	0		0	0	0	0	0	0	32.47	0	32.47	0	32.47	0	32.47	0	32.47	32.47
2	0	71	155	67	61	23.2	0	1	1	0	37.73		210	38	115	10.6	241	0.62	90.5	0		0	1	1	1	0	0	0	0	1	1	0		0	0	0	0	0	0	44.07	0	44.07	0	44.07	0	44.07	0	44.07	44.07
1	1	53	174	71	64	23.1	1	0	1	0	28.51		233	60	132	9.2	263	0.86	98.7	1		0	0	0	0	0	0	0	0	1	1	0		0	0	0	0	0	0	44.37	0	44.37	0	44.37	0	44.37	0	44.37	44.37
2	1	51	123	85	97	28.9	0	1	1	0	3.25		108	45	119	6.6	129	1.19	70.4	1		0	1	1	1	0	0	0	0	1	1	1		0	0	0	0	0	0	14.63	0	14.63	0	14.63	0	14.63	0	14.63	14.63
2	1	75	103	52	115	22.6	0	0	0	0	32.36		182	41	107.2	7.4	80	0.85	85.2	1		0	0	0	0	0	0	0	0	1	1	0		0	0	0	0	0	0	43.37	0	43.37	0	43.37	0	43.37	0	43.37	43.37
1	1	62	149	81	59	29.1	0	0	1	0	25.36		216	50	140.2	6.9	168	0.9	91.1	0		0	0	0	0	0	0	0	0	0	0	0		0	0	0	0	0	0	47.5	0	47.5	0	47.5	0	47.5	0	47.5	47.5
1	1	50	116	70	73	22.2	1	1	1	0	12.76		169	37	99	8.5	171	0.91	98.2	1		0	1	0	1	0	0	0	1	1	0	0		0	0	0	0	0	0	14.47	0	14.47	0	14.47	0	14.47	0	14.47	14.47
2	1	51	119	77	55	29.6	0	1	1	0	7.82		136	28	111	9.1	196	0.81	103	0		0	0	0	1	0	1	0	0	1	0	0		0	0	0	0	0	0	30.8	0	30.8	0	30.8	0	30.8	0	30.8	30.8
1	0	61	159	85	78	21.6	0	1	1	0	7.69		90	36	98	8.4	165	0.73	88.9	0		1	1	1	1	0	0	0	0	1	1	0		0	0	0	0	0	0	54.17	0	54.17	0	54.17	0	54.17	0	54.17	54.17
1	1	71	114	69	60	29.4	0	0	0	1	27.78		190	48	120.4	7.5	169	0.73	93.6	0		0	0	0	0	0	0	1	0	1	0	0		0	0	0	0	0	0	20.8	0	20.8	0	20.8	0	20.8	0	20.8	20.8
1	0	65	158	87	77	26.1	0	1	1	0	21.37		169	41	93.2	6.7	179	0.82	75	1		0	1	0	1	0	0	0	0	1	0	0		0	0	0	0	0	0	23.13	0	23.13	0	23.13	0	23.13	0	23.13	23.13
2	0	49	127	89	70	26.6	0	1	1	0	4.36		218	45	113.4	10.3	243	0.5	113.4	1		0	1	1	1	0	0	0	0	1	1	1		0	0	0	0	0	0	21.7	0	21.7	0	21.7	0	21.7	0	21.7	21.7
1	0	62	132	58	72	23.3	0	1	1	0	10.25		123	34	120	9	94	0.79	80.3	0		1	1	1	1	0	0	0	0	1	1	0		0	0	0	0	0	0	32.2	0	32.2	0	32.2	0	32.2	0	32.2	32.2
1	1	64	155	74	60	25.6	0	0	1	0	24.45		123	38	115	9.1	215	0.71	99.1	1		1	1	0	0	0	0	0	0	1	0	0		0	0	0	0	0	0	69.17	0	69.17	0	69.17	0	69.17	0	69.17	69.17
1	1	71	132	84	66	26.3	1	0	1	1	38.38		146	41	147	7.3	153	0.98	77.4	0		1	1	0	0	0	0	0	0	1	0	0		0	0	0	0	0	0	53.57	0	53.57	0	53.57	0	53.57	0	53.57	53.57
2	1	55	118	74	80	26.6	0	1	1	0	7.75		140	40	74	9.5	207	0.82	99.3	1		0	1	1	1	0	0	0	0	1	1	0		0	0	0	0	0	0	42.2	0	42.2	0	42.2	0	42.2	0	42.2	42.2
1	1	67	126	72	63	23.5	0	0	0	0	25.87		150	36	81	7.5	167	0.79	92.9	0		1	0	0	0	0	0	0	0	1	0	0		0	0	0	0	0	0	48.27	0	48.27	0	48.27	0	48.27	0	48.27	48.27
1	0	59	135	64	69	28.3	0	1	1	0	7.74		169	49	79	10.6	122	1.02	60.3	1		1	1	1	1	1	1	0	0	1	1	0		0	0	0	0	0	0	68.6	0	68.6	0	68.6	0	68.6	0	68.6	68.6
1	0	73	147	73	76	24.2	0	1	1	0	38.49		132	31	68	8.1	70	0.89	64.1	0		1	1	1	1	0	0	0	0	1	1	0		0	0	0	0	0	0	74.67	0	74.67	0	74.67	0	74.67	0	74.67	74.67
1	1	68	122	70	81	25.5	0	0	1	0	24.47		127	35	69	8.1	149	0.97	79.8	1		1	1	0	0	0	0	0	0	1	0	0		0	0	0	0	0	0	29.2	0	29.2	0	29.2	0	29.2	0	29.2	29.2
2	1	59	193	109	100	24.9	0	1	1	0	29.37		123	31	93	9.3	89	0.91	92	0		0	1	0	1	0	1	0	1	1	0	0		0	0	0	0	0	0	23.23	0	23.23	0	23.23	0	23.23	0	23.23	23.23
1	0	68	146	85	86	29.8	0	1	1	0	24.67		151	35	90.4	8.6	212	0.71	87.4	1		1	1	1	1	1	1	0	0	1	1	0		0	0	0	0	0	0	82.03	0	82.03	0	82.03	0	82.03	0	82.03	82.03
1	1	29	134	70	78	34.5	0	1	0	0	0.76		219	45	133	9.1	178	0.78	121.7	1		0	0	0	1	0	0	0	0	1	1	0		0	0	0	0	0	0	50.4	0	50.4	0	50.4	0	50.4	0	50.4	50.4
1	0	47	163	92	88	25	0	1	1	0	6.05		318	66	230.4	10.4	254	0.58	110.1	1		0	0	0	1	0	1	0	0	1	0	0		0	0	0	0	0	0	22.43	0	22.43	0	22.43	0	22.43	0	22.43	22.43
1	0	61	158	107	67	25.3	0	1	1	0	12.53		192	59	123	13.3	258	0.73	89.1	0		0	0	1	1	1	0	0	0	1	0	0		0	0	0	0	0	0	24.9	0	24.9	0	24.9	0	24.9	0	24.9	24.9
1	0	66	173	89	73	25.5	0	1	1	0	16.91		110	43	70	7.4	139	0.97	60.8	1		0	1	0	1	0	0	0	0	1	1	0		0	0	0	0	0	0	35.37	0	35.37	0	35.37	0	35.37	0	35.37	35.37
1	1	62	110	68	64	23.4	0	1	0	0	12.49		168	50	95.8	7.1	187	0.87	92.6	0		0	0	0	1	0	0	0	0	1	0	0		0	0	0	0	0	0	53.9	0	53.9	0	53.9	0	53.9	0	53.9	53.9
2	1	46	127	71	77	21.1	1	0	1	0	12.24		177	37	97	7.3	181	1.1	80.4	0		1	1	0	0	0	0	0	0	1	1	0		0	0	0	0	0	0	41.03	0	41.03	0	41.03	0	41.03	0	41.03	41.03
1	1	54	163	88	87	26.7	0	0	1	0	16.03		212	47	136.2	8.4	179	0.87	97.9	0		0	0	0	0	0	0	0	0	1	0	0		0	0	0	0	0	0	26.8	0	26.8	0	26.8	0	26.8	0	26.8	26.8
2	1	55	125	66	86	32.5	1	1	1	0	17.08		182	48	137	11.1	207	0.66	108.9	0		0	1	0	1	0	0	0	1	1	0	0		0	0	0	0	0	0	39.57	0	39.57	0	39.57	0	39.57	0	39.57	39.57
2	1	42	162	87	100	29	1	0	1	0	11.31		160	38	84	9.8	174	0.92	102.5	0		0	0	0	0	0	0	0	1	1	0	0		0	0	0	0	0	0	50.2	0	50.2	0	50.2	0	50.2	0	50.2	50.2
1	1	69	114	64	64	21.8	0	1	1	0	26.69		131	39	142	8.5	161	1.08	69.5	0		1	0	1	1	0	0	0	0	1	1	0		0	0	0	0	0	0	64.83	0	64.83	0	64.83	0	64.83	0	64.83	64.83
2	1	68	140	83	108	28.4	0	1	1	0	32.91		206	63	112.6	8.1	177	0.99	78.1	0		0	1	0	1	0	0	0	0	1	0	0		0	0	0	0	0	0	24.27	0	24.27	0	24.27	0	24.27	0	24.27	24.27
2	0	65	131	87	71	25.5	0	1	1	0	11.51		98	36	102	10.4	94	0.65	93.5	0		0	1	0	1	0	0	0	1	1	0	0		0	0	0	0	0	0	53.6	0	53.6	0	53.6	0	53.6	0	53.6	53.6
2	0	64	134	83	61	29.9	0	1	1	0	12.12		133	44	103	10.3	278	0.7	91.5	1		1	1	0	1	0	0	0	1	1	0	0		0	0	0	0	0	0	51.7	0	51.7	0	51.7	0	51.7	0	51.7	51.7
1	0	43	124	74	95	36.9	0	0	0	0	1.01		170	53	101	8.3	163	0.4	127.6	1		0	0	0	0	0	0	0	0	1	1	1		0	0	0	0	0	0	52.87	0	52.87	0	52.87	0	52.87	0	52.87	52.87
1	0	45	116	79	75	29.2	0	0	1	0	1.17		194	57	107.8	8.1	157	0.53	114.6	1		0	1	0	0	0	0	0	0	1	0	0		0	0	0	0	0	0	49.87	0	49.87	0	49.87	0	49.87	0	49.87	49.87
2	1	55	125	88	68	25.2	0	1	1	0	7.18		132	51	55.8	6	138	0.85	98.2	0		0	1	1	0	1	0	0	0	1	0	0		0	0	0	0	0	0	53.9	0	53.9	0	53.9	0	53.9	0	53.9	53.9
2	1	74	144	79	55	19.4	0	1	1	0	39.8		147	65	70.8	8.6	142	1.27	55.3	1		1	1	1	1	0	0	0	1	0	0	0		0	0	0	0	0	0	24	0	24	0	24	0	24	0	24	24
1	0	59	127	88	74	24.3	0	1	1	0	4.71		162	51	128	7.9	166	0.69	95.7	1		0	1	0	1	0	0	0	0	1	1	0		0	0	0	0	0	0	50.33	0	50.33	0	50.33	0	50.33	0	50.33	50.33
2	1	54	127	66	113	19.1	1	0	1	0	10.31		131	53	116	6.6	102	0.83	99.9	0		0	1	0	0	0	0	0	0	1	1	0		0	0	0	0	0	0	62.93	0	62.93	0	62.93	0	62.93	0	62.93	62.93
1	0	22	152	88	77	28	0	0	1	0	9.33		272	51	157.4	8.7	229	0.57	131.6	0		0	1	0	0	0	0	0	0	1	0	1		0	0	0	0	0	0	46.7	0	46.7	0	46.7	0	46.7	0	46.7	46.7
1	0	78	126	66	100	22.3	0	1	1	0	46.39		110	35	136	5.9	99	0.93	58.7	0		1	1	1	1	0	0	0	0	1	1	0		0	0	0	0	0	0	54.77	0	54.77	1	18.1333	0	54.77	1	18.1333	54.77
1	1	61	101	61	95	16	0	0	1	0	8.8		226	94	104	13.7	184	0.57	110.5	0		0	0	0	0	0	0	0	1	1	1	0		0	0	0	0	0	0	72.1	0	72.1	0	72.1	0	72.1	0	72.1	72.1
1	1	55	123	86	72	29.8	0	1	1	0	8.42		185	56	107	6.9	182	0.89	96	0		0	1	1	1	0	0	0	0	1	0	0		0	0	0	0	0	0	42	0	42	0	42	0	42	0	42	42
1	0	70	110	58	84	22.5	0	1	1	0	15.28		114	55	77	8.2	90	0.46	100.7	1		0	1	0	1	0	0	0	1	1	0	0		0	0	0	0	0	0	27.9	0	27.9	0	27.9	0	27.9	0	27.9	27.9
2	1	55	106	58	71	28.1	0	1	1	0	6.87		170	52	73.8	10.1	222	0.85	98.4	1		1	1	1	1	0	1	0	1	1	1	0		0	0	0	0	0	0	47.1	0	47.1	0	47.1	0	47.1	0	47.1	47.1
2	1	53	127	80	100	29.6	0	0	1	0	9.43		211	48	128.8	7.5	187	0.73	106.1	0		0	1	0	0	0	0	0	0	1	0	0		0	0	0	0	0	0	42.2	0	42.2	0	42.2	0	42.2	0	42.2	42.2
1	1	37	139	82	71	27.8	0	0	1	0	1.79		197	47	101.4	7.1	148	0.81	113.5	0		0	0	0	0	0	0	0	0	1	0	0		0	0	0	0	0	0	69.33	0	69.33	0	69.33	0	69.33	0	69.33	69.33
2	1	45	122	73	68	21.8	1	1	1	0	12.2		209	48	143	11.6	121	0.69	114.8	0		0	1	0	0	0	0	0	1	1	0	0		0	0	0	0	0	0	32.47	0	32.47	0	32.47	0	32.47	0	32.47	32.47
2	1	61	126	77	86	22.8	1	0	0	0	25.41		184	43	105.8	9.1	283	1.11	71.6	0		0	0	0	0	0	0	0	0	1	0	0		0	0	0	0	0	0	41.43	0	41.43	0	41.43	0	41.43	0	41.43	41.43
2	1	54	72	38	111	22.7	1	0	1	0	5.01		120	38	77	12.1	298	0.7	106.7	0		0	1	0	0	0	0	0	0	1	0	0		0	0	0	0	0	0	34.73	0	34.73	0	34.73	0	34.73	0	34.73	34.73
1	1	74	133	82	68	24.1	1	1	0	0	45.58		158	40	79	8.2	137	0.85	85.8	0		0	0	0	0	1	0	0	0	1	1	0		0	0	0	0	0	0	27.27	0	27.27	0	27.27	0	27.27	0	27.27	27.27
2	1	67	196	107	79	23.7	0	1	1	0	37.98		115	57	92	7.2	134	0.95	82.8	0		1	1	1	1	0	0	0	0	1	0	0		0	0	0	0	0	0	34	0	34	0	34	0	34	0	34	34
2	0	74	111	60	66	30.5	1	1	1	0	36.96		147	45	78.2	7.5	152	0.77	75.9	0		0	1	1	1	0	0	0	0	1	0	0		0	0	0	0	0	0	13.3	0	13.3	0	13.3	0	13.3	0	13.3	13.3
2	1	61	134	83	82	26.4	0	1	1	0	14.3		126	50	90	7.2	161	0.83	95.1	0		1	1	1	0	1	0	0	0	1	0	0		0	0	0	0	0	0	63.73	0	63.73	0	63.73	0	63.73	0	63.73	63.73
2	0	55	150	90	74	22.9	0	0	1	0	4.07		91	30	52	7.7	119	0.71	95.8	0		0	1	0	0	0	0	0	0	1	0	0		0	0	0	0	0	0	57.9	0	57.9	0	57.9	0	57.9	0	57.9	57.9
1	0	40	162	88	72	33.2	0	1	1	0	2.93		131	32	74	7.3	144	0.54	118	1		0	0	1	1	0	0	0	1	1	0	0		0	0	0	0	0	0	39.87	0	39.87	0	39.87	0	39.87	0	39.87	39.87
2	0	50	155	97	89	30	0	1	1	0	5.35		147	35	87	8	186	0.48	114.6	0		0	1	1	1	0	1	0	0	1	0	0		0	0	0	0	0	0	41.3	0	41.3	0	41.3	0	41.3	0	41.3	41.3
2	1	51	123	88	82	27.6	0	1	1	0	9.3		204	38	122.6	9.4	253	1.07	79.8	1		0	1	0	1	0	0	0	0	1	1	0		0	0	0	0	0	0	20.47	0	20.47	0	20.47	0	20.47	0	20.47	20.47
2	1	74	119	69	68	27.4	0	1	1	0	35.77		152	42	138	6.6	127	1.12	64.2	0		1	1	0	1	1	0	0	0	1	0	0		0	0	0	0	0	0	13.77	0	13.77	0	13.77	0	13.77	0	13.77	13.77
2	1	34	134	64	77	27.8	1	1	1	0	6.23		214	45	132.8	9.5	237	0.85	113.8	1		0	0	0	1	0	0	0	0	1	0	0		0	0	0	0	0	0	46.2	0	46.2	0	46.2	0	46.2	0	46.2	46.2
2	1	45	140	85	75	26	0	0	1	0	5.96		217	45	93.2	11.4	213	0.9	102.7	1		0	0	0	0	0	0	0	0	1	0	0		0	0	0	0	0	0	57.83	0	57.83	0	57.83	0	57.83	0	57.83	57.83
2	1	53	112	75	68	23.9	0	0	1	0	3.71		126	54	78	6.4	139	1.12	74.5	0		0	1	0	0	0	0	0	0	1	0	0		0	0	0	0	0	0	60	0	60	0	60	0	60	0	60	60
2	1	36	146	88	91	31.7	1	1	0	0	14.99		204	33	122.8	11.4	90	1.12	83.8	1		0	0	1	0	0	1	0	1	1	0	0		0	0	0	0	0	0	36.2	0	36.2	0	36.2	0	36.2	0	36.2	36.2
1	1	68	126	57	79	24.2	1	1	1	0	26.55		152	66	95	7.3	77	1.13	66.3	1		1	1	1	1	0	0	0	1	1	0	0		0	0	0	0	0	0	16.33	0	16.33	0	16.33	0	16.33	0	16.33	16.33
1	1	67	124	66	68	22.1	1	1	0	0	31.17		158	56	111	6.6	155	0.87	89.1	1		0	0	0	1	0	0	0	0	1	0	0		0	0	0	0	0	0	19.17	0	19.17	0	19.17	0	19.17	0	19.17	19.17
1	1	57	111	63	84	23.2	0	0	1	0	7.61		124	36	64	8	138	1.26	63	0		1	1	0	0	0	0	0	0	1	1	0		0	0	0	0	0	0	75.13	0	75.13	0	75.13	0	75.13	0	75.13	75.13
1	0	43	106	64	70	23.9	0	0	1	0	1.81		182	34	100.4	10	104	0.57	113.5	0		0	0	0	0	0	0	0	0	1	1	0		0	0	0	0	0	0	44.13	0	44.13	0	44.13	0	44.13	0	44.13	44.13
1	1	62	115	64	70	24.1	1	0	1	0	23.74		168	38	97.6	11.5	253	0.91	90.1	0		1	1	0	0	0	0	0	0	1	1	0		0	0	0	0	0	0	78.83	0	78.83	0	78.83	0	78.83	0	78.83	78.83
1	1	48	142	114	82	28.4	1	0	0	0	11.52		152	43	81	5.5	138	1.02	86.7	1		0	0	0	0	0	0	0	0	1	0	0		0	0	0	0	0	0	74.8	0	74.8	0	74.8	0	74.8	0	74.8	74.8
2	1	66	142	81	68	28.9	1	0	0	0	34.51		130	36	105	7.2	150	0.67	100.1	0		0	0	0	0	0	0	0	0	1	0	0		0	0	0	0	0	0	46.17	0	46.17	0	46.17	0	46.17	0	46.17	46.17
1	1	53	142	84	73	24.6	1	1	0	0	19.2		147	41	86.2	6.4	138	0.73	106.1	0		0	0	0	0	0	0	0	0	1	1	1		0	0	0	0	0	0	42.63	0	42.63	0	42.63	0	42.63	0	42.63	42.63
2	0	62	115	64	87	23.5	0	1	1	0	9.29		188	41	124.4	8.3	167	0.51	103.2	0		1	1	0	0	0	0	0	1	1	1	0		0	0	0	0	0	0	56.67	0	56.67	0	56.67	0	56.67	0	56.67	56.67
1	0	69	143	69	74	25.4	0	1	1	0	22.59		140	46	78.8	9	178	0.56	95.4	0		0	1	0	0	0	0	0	0	1	1	0		0	0	0	0	0	0	44.83	0	44.83	0	44.83	0	44.83	0	44.83	44.83
1	0	59	133	80	83	27.1	0	1	1	0	7.72		166	49	96	7.1	88	0.67	96.1	1		1	1	1	1	0	1	0	1	1	0	0		0	0	0	0	0	0	58.1	0	58.1	0	58.1	0	58.1	0	58.1	58.1
1	1	72	152	55	66	26.3	0	1	1	0	39.57		99	47	128	7.3	134	0.84	87.8	0		1	1	0	1	0	0	0	0	1	0	0		0	0	0	0	0	0	34.93	0	34.93	0	34.93	0	34.93	0	34.93	34.93
1	0	56	135	82	84	28.3	0	1	1	0	5.11		143	45	87	8.1	138	0.99	63.9	1		1	1	0	1	0	1	0	0	1	1	0		0	0	0	0	0	0	69.9	0	69.9	0	69.9	0	69.9	0	69.9	69.9
2	0	48	148	90	98	29.6	0	0	1	0	2.64		137	37	109	9.1	193	0.46	117.6	1		0	1	0	0	0	0	0	0	1	1	1		0	0	0	0	0	0	62.73	0	62.73	0	62.73	0	62.73	0	62.73	62.73
2	0	58	113	79	64	34.4	0	0	1	0	2.99		176	67	95.4	7.9	186	0.55	103.6	0		0	1	0	0	0	0	0	0	1	1	0		0	0	0	0	0	0	59.77	0	59.77	0	59.77	0	59.77	0	59.77	59.77
2	0	74	94	53	66	32.9	0	1	1	1	14.46		102	36	123	6.6	127	0.74	79.7	0		1	1	1	1	1	1	0	0	1	1	0		0	0	0	0	0	0	41.9	0	41.9	0	41.9	0	41.9	0	41.9	41.9
2	1	52	141	88	59	25.9	0	1	1	0	6.01		102	33	143	9.4	226	0.82	101.6	0		0	1	0	1	0	0	0	0	1	1	1		0	0	0	0	0	0	34.03	0	34.03	0	34.03	0	34.03	0	34.03	34.03
2	1	59	157	94	65	26	0	0	0	0	17.29		175	55	85.8	7.6	164	0.89	93.5	0		0	0	0	0	0	0	0	0	1	0	0		0	0	0	0	0	0	26.17	0	26.17	0	26.17	0	26.17	0	26.17	26.17
1	0	42	134	85	62	28.7	0	0	0	0	1.35		185	52	120	8.5	184	0.64	109.9	1		0	0	0	0	0	0	0	0	1	1	1		0	0	0	0	0	0	85.43	0	85.43	0	85.43	0	85.43	0	85.43	85.43
1	0	49	156	75	67	22.9	0	0	1	0	4.48		210	45	141.8	8	176	0.46	116.8	0		0	0	0	0	0	0	0	0	1	0	0		0	0	0	0	0	0	70.13	0	70.13	0	70.13	0	70.13	0	70.13	70.13
2	0	49	113	68	95	25.2	0	1	0	0	1.98		215	54	140	9	228	1	66	1		0	0	0	1	0	1	0	1	1	0	0		0	0	0	0	0	0	30.1	0	30.1	0	30.1	0	30.1	0	30.1	30.1
1	1	46	130	82	78	31.6	0	1	1	0	4.88		156	33	80.2	7.7	133	0.71	112.5	0		0	0	1	1	0	0	0	0	1	1	0		0	0	0	0	0	0	63.93	0	63.93	0	63.93	0	63.93	0	63.93	63.93
2	1	48	150	98	72	30.3	0	1	1	0	4.7		157	60	85	7.2	151	0.7	111.6	0		0	1	0	1	0	0	0	0	1	0	0		0	0	0	0	0	0	42.63	0	42.63	0	42.63	0	42.63	0	42.63	42.63
1	0	61	122	80	69	24.8	0	1	0	0	5.22		191	68	98.6	7.8	169	0.91	68.2	0		1	0	0	1	0	1	0	0	1	1	0		0	0	0	0	0	0	72.53	0	72.53	0	72.53	0	72.53	0	72.53	72.53
2	1	68	140	67	52	24.5	0	1	1	0	26.21		128	50	86	10.4	202	0.77	93	1		0	1	0	1	0	0	0	0	1	1	0		0	0	0	0	0	0	43.8	0	43.8	0	43.8	0	43.8	0	43.8	43.8
1	0	48	133	88	83	23.1	0	1	0	0	1.74		232	77	168	11.4	256	0.63	105.8	0		0	0	0	0	0	1	0	0	1	1	1		0	0	0	0	0	0	43.63	0	43.63	0	43.63	0	43.63	0	43.63	43.63
2	0	69	128	83	67	23.5	0	1	1	0	22.75		190	38	119.4	11	244	0.67	89.5	0		1	0	1	1	0	0	0	1	1	1	0		0	0	0	0	0	0	40.53	0	40.53	0	40.53	0	40.53	0	40.53	40.53
2	1	61	145	86	64	29.1	0	0	1	0	20.38		156	38	86.8	8.7	253	0.9	91.9	0		1	1	0	0	0	0	0	0	1	0	0		0	0	0	0	0	0	40.53	0	40.53	0	40.53	0	40.53	0	40.53	40.53
2	1	59	111	63	51	23	1	1	1	0	15.46		119	42	74	7.5	196	0.75	100.3	1		1	1	0	0	1	0	0	0	1	0	0		0	0	0	0	0	0	60.8	0	60.8	0	60.8	0	60.8	0	60.8	60.8
1	1	78	132	68	89	27.7	1	1	1	0	54.91		155	49	92.6	10.8	198	0.97	74.5	1		1	1	0	1	0	0	0	0	1	1	0		0	0	0	0	0	0	73.47	0	73.47	0	73.47	0	73.47	0	73.47	73.47
1	1	35	168	116	54	33.1	1	1	0	0	7.42		189	46	126.8	10.9	88	0.94	104.5	0		0	0	0	1	0	0	0	0	1	0	0		0	0	0	0	0	0	22.3	0	22.3	0	22.3	0	22.3	0	22.3	22.3
2	0	61	157	101	62	25.9	1	0	1	0	15.43		130	50	117	7.8	174	0.75	86.2	0		0	1	0	0	0	0	0	0	1	0	0		0	0	0	0	0	0	51.33	0	51.33	0	51.33	0	51.33	0	51.33	51.33
2	1	65	141	89	79	31.7	1	1	1	0	26.57		117	48	123	6.5	123	0.78	94.6	1		0	1	0	1	0	0	0	0	1	0	0		0	0	0	0	0	0	17.9	0	17.9	0	17.9	0	17.9	0	17.9	17.9
2	1	51	118	67	96	20.8	0	0	0	0	4.42		169	57	101	10	136	0.83	101.9	0		0	0	0	0	0	0	0	1	1	1	0		0	0	0	0	0	0	46.63	0	46.63	0	46.63	0	46.63	0	46.63	46.63
2	1	56	158	96	101	31.1	1	1	1	0	24.02		155	53	105	6.8	121	1.06	78.1	0		1	1	1	1	1	0	0	0	1	0	0		0	0	0	0	0	0	64.07	0	64.07	0	64.07	0	64.07	0	64.07	64.07
2	1	53	128	83	75	33.5	0	1	0	0	11.11		183	41	108.8	8.8	165	0.93	93.3	0		1	0	1	1	0	1	0	0	1	1	0		0	0	0	0	0	0	53.17	0	53.17	0	53.17	0	53.17	0	53.17	53.17
1	0	52	120	77	65	26.2	0	1	1	0	2.6		146	51	147	10.7	230	0.66	101.4	0		1	1	1	1	0	1	0	0	0	0	0		0	0	0	0	0	0	68.4	0	68.4	0	68.4	0	68.4	0	68.4	68.4
1	1	47	122	80	82	27.4	0	1	1	0	2.77		142	53	59.6	7.5	123	1.01	88.3	0		0	1	1	1	0	0	0	0	1	0	0		0	0	0	0	0	0	44.7	0	44.7	0	44.7	0	44.7	0	44.7	44.7
2	0	57	138	75	87	28.6	0	1	1	0	5.88		200	66	100.6	5.9	118	0.69	97	0		0	1	1	1	0	0	0	0	1	0	0		0	0	0	0	0	0	58.23	0	58.23	0	58.23	0	58.23	0	58.23	58.23
1	1	60	126	70	74	23.9	0	1	1	0	15.07		161	50	116	7.4	181	0.8	97	0		0	0	1	1	0	0	0	0	1	1	0		0	0	0	0	0	0	76.7	0	76.7	0	76.7	0	76.7	0	76.7	76.7
2	1	47	147	77	77	28.4	0	0	1	0	5.4		161	40	83	7.6	195	0.72	111.4	0		0	0	0	0	0	0	0	0	1	1	0		0	0	0	0	0	0	24.87	0	24.87	0	24.87	0	24.87	0	24.87	24.87
1	1	45	154	99	80	31.9	0	1	1	0	15.43		322	44	84.4	10.4	204	0.82	107	1		0	1	0	1	0	0	0	0	1	0	0		0	0	0	0	0	0	18.87	0	18.87	0	18.87	0	18.87	0	18.87	18.87
2	1	44	146	94	87	32.1	1	0	1	0	8.95		151	42	128	6.7	117	0.82	107.8	1		0	1	0	0	0	0	0	0	1	0	0		0	0	0	0	0	0	13.3	0	13.3	0	13.3	0	13.3	0	13.3	13.3
2	1	18	128	64	81	28.7	0	1	0	0	0.04		164	39	97.8	6.6	97	0.66	140.9	1		0	0	0	1	0	0	0	1	1	0	1		0	0	0	0	0	0	48.27	0	48.27	0	48.27	0	48.27	0	48.27	48.27
2	0	21	113	55	69	26	0	0	0	0	3.1		231	52	140	11.2	139	0.77	110.2	0		0	0	0	0	0	0	0	0	1	0	0		0	0	0	0	0	0	63.37	0	63.37	0	63.37	0	63.37	0	63.37	63.37
1	1	43	156	97	79	40.1	0	1	1	0	3.03		162	53	117	8.9	193	0.63	121.1	0		1	1	0	1	0	0	0	0	1	1	0		0	0	0	0	0	0	24.7	0	24.7	0	24.7	0	24.7	0	24.7	24.7
1	1	71	117	71	88	25.4	0	1	1	0	30.22		122	41	92	8.7	225	0.66	97.1	0		1	1	0	0	1	0	0	0	1	1	0		0	0	0	0	0	0	70.17	0	70.17	0	70.17	0	70.17	0	70.17	70.17
1	0	59	105	61	60	23.1	0	0	1	0	5.08		266	52	153.4	11	257	0.54	103.4	0		1	1	0	0	0	0	0	0	1	0	0		0	0	0	0	0	0	34.33	0	34.33	0	34.33	0	34.33	0	34.33	34.33
2	1	58	170	92	65	26.4	0	0	0	0	23.34		211	49	133.4	9.6	248	0.72	102.6	0		0	0	0	0	0	0	0	0	1	0	0		0	0	0	0	0	0	40.8	0	40.8	0	40.8	0	40.8	0	40.8	40.8
2	1	40	125	76	66	26.9	0	0	1	0	2.76		194	39	110.4	10.2	234	0.8	111.8	0		0	0	0	0	0	0	0	0	1	0	0		0	0	0	0	0	0	37.13	0	37.13	0	37.13	0	37.13	0	37.13	37.13
2	1	51	105	73	90	30.1	0	1	1	0	4.8		148	41	130	8.3	174	0.76	105.8	0		1	1	0	1	0	1	0	0	1	1	1		0	0	0	0	0	0	56.63	0	56.63	0	56.63	0	56.63	0	56.63	56.63
1	0	64	142	89	74	25.2	0	1	0	0	11.31		180	49	98.2	7.8	147	0.41	109.2	1		0	0	1	1	0	0	0	0	1	0	0		0	0	0	0	0	0	31.93	0	31.93	0	31.93	0	31.93	0	31.93	31.93
2	0	56	141	75	84	30.3	0	1	0	0	7.51		199	50	139	6.6	109	0.63	100.1	0		0	0	1	1	0	0	0	1	1	0	0		0	0	0	0	0	0	51.27	0	51.27	0	51.27	0	51.27	0	51.27	51.27
2	0	85	165	91	63	31.4	0	1	1	1	91		161	48	99	8.4	157	0.76	71.5	0		0	1	0	0	1	1	1	0	1	0	0		0	0	0	0	0	0	44.47	0	44.47	0	44.47	0	44.47	0	44.47	44.47
2	1	40	145	78	84	27.8	1	0	1	0	6.72		163	44	95.8	9.2	211	0.67	120.6	0		0	1	0	0	0	0	0	1	1	1	0		0	0	0	0	0	0	40.57	0	40.57	0	40.57	0	40.57	0	40.57	40.57
1	1	58	140	90	56	24.5	0	1	1	0	18.3		160	37	88.8	7.3	144	0.65	107.3	0		1	1	0	1	0	0	0	0	1	0	0		0	0	0	0	0	0	20.07	0	20.07	0	20.07	0	20.07	0	20.07	20.07
1	1	53	115	70	74	24.8	0	0	0	0	5.45		180	59	110.8	10	107	1.1	76.3	1		0	0	0	0	0	0	0	0	1	1	0		0	0	0	0	0	0	60.1	0	60.1	0	60.1	0	60.1	0	60.1	60.1
2	1	45	115	72	61	30.1	0	0	1	0	2.35		145	40	86	7.3	160	0.88	104	0		0	1	0	0	0	0	0	0	1	0	0		0	0	0	0	0	0	50.4	0	50.4	0	50.4	0	50.4	0	50.4	50.4
1	1	51	185	109	76	26.9	0	1	1	0	10.8		126	40	110	9.8	263	0.95	92.3	0		0	1	0	1	0	0	0	1	1	0	1		0	0	0	0	0	0	33.07	0	33.07	0	33.07	0	33.07	0	33.07	33.07
2	1	60	113	71	86	25.9	0	0	1	0	11.05		160	46	112	5.9	114	1.1	72.7	0		0	1	0	0	0	0	0	0	1	0	0		0	0	0	0	0	0	17.93	0	17.93	0	17.93	0	17.93	0	17.93	17.93
2	0	40	111	71	78	27.3	0	0	0	0	0.69		165	49	97.4	8	272	0.72	105.1	0		0	0	0	0	0	0	0	0	1	1	0		0	0	0	0	0	0	33.27	0	33.27	0	33.27	0	33.27	0	33.27	33.27
2	1	56	118	79	68	27.7	0	0	1	0	10.99		199	44	124.4	9.3	203	0.82	98.9	0		0	0	0	0	0	0	0	0	1	1	1		0	0	0	0	0	0	40.57	0	40.57	0	40.57	0	40.57	0	40.57	40.57
1	1	51	132	83	74	24.8	0	0	1	0	4.47		126	44	124	8.4	165	0.95	92.6	0		0	1	0	0	0	0	0	0	1	0	1		0	0	0	0	0	0	65.6	0	65.6	0	65.6	0	65.6	0	65.6	65.6
1	0	75	122	69	71	25.8	0	1	0	0	26.93		190	52	141	8.1	142	0.52	93.3	0		0	0	0	1	0	1	0	1	1	0	0		0	0	0	0	0	0	15.1	0	15.1	0	15.1	0	15.1	0	15.1	15.1
1	0	45	121	75	87	30	0	0	0	0	2.07		201	44	135.4	8.4	126	0.59	110.4	0		0	0	0	0	0	0	0	0	1	1	0		0	0	0	0	0	0	31.5	0	31.5	0	31.5	0	31.5	0	31.5	31.5
2	1	53	158	96	71	23.8	0	0	1	0	9.2		157	49	116	7.7	194	0.82	101.2	0		0	1	0	0	0	0	0	0	1	0	0		0	0	0	0	0	0	55.1	0	55.1	0	55.1	0	55.1	0	55.1	55.1
2	0	35	151	105	115	34.6	1	1	1	0	15.94		203	42	94	8	137	0.56	120.8	1		0	0	1	1	0	0	0	1	1	0	0		0	0	0	0	0	0	41.03	0	41.03	0	41.03	0	41.03	0	41.03	41.03
1	1	80	115	66	83	30.5	1	1	1	0	49.26		168	51	94.4	9.6	141	1	71	1		1	1	0	1	0	0	0	0	1	1	0		0	0	0	0	0	0	80	0	80	0	80	0	80	0	80	80
1	1	60	171	99	85	27.2	0	1	1	0	19.27		163	55	146	10	99	1.12	71.2	1		1	1	0	1	0	0	0	1	1	0	0		0	0	0	0	0	0	52.73	0	52.73	0	52.73	0	52.73	0	52.73	52.73
1	1	60	116	68	54	23.7	0	0	0	0	12.03		193	55	103.6	9.3	138	0.9	92.7	1		0	0	0	0	0	0	0	0	1	0	0		0	0	0	0	0	0	26.8	0	26.8	0	26.8	0	26.8	0	26.8	26.8
2	0	69	94	55	70	27.8	0	0	1	0	9.12		209	64	131.4	7.2	183	0.74	82.5	0		0	0	0	0	0	0	0	0	1	0	0		0	0	0	0	0	0	39.13	0	39.13	0	39.13	0	39.13	0	39.13	39.13
1	1	49	124	79	86	25	0	1	1	0	3.44		151	59	73	6	130	0.73	109.3	0		0	1	0	1	0	0	0	0	1	1	0		0	0	0	0	0	0	42.47	0	42.47	0	42.47	0	42.47	0	42.47	42.47
1	0	71	103	72	76	30	0	1	0	0	15.97		167	53	98	6.3	142	0.72	84.4	0		1	0	0	1	0	0	0	0	1	0	0		0	0	0	0	0	0	28.27	0	28.27	0	28.27	0	28.27	0	28.27	28.27
2	1	46	119	73	68	24.6	1	0	1	0	6.51		143	45	139	9.8	220	1.02	87.7	0		0	1	0	0	0	0	0	0	1	1	0		0	0	0	0	0	0	54.8	0	54.8	0	54.8	0	54.8	0	54.8	54.8
1	1	60	150	95	71	23.7	0	1	1	0	18.97		124	36	88	8.5	137	0.69	103.6	0		1	1	1	1	0	0	0	0	1	0	0		0	0	0	0	0	0	16.37	0	16.37	0	16.37	0	16.37	0	16.37	16.37
1	1	56	128	78	71	25.5	0	0	1	0	11.65		193	45	108	7.2	174	0.62	111.2	0		0	1	0	0	0	0	0	0	1	0	0		0	0	0	0	0	0	55.53	0	55.53	0	55.53	0	55.53	0	55.53	55.53
1	1	58	129	74	62	27.4	0	0	0	0	10.65		179	58	179	8.7	157	1.02	80.9	0		0	0	0	0	0	0	0	0	1	1	1		0	0	0	0	0	0	40.4	0	40.4	0	40.4	0	40.4	0	40.4	40.4
2	1	42	125	76	68	30.4	0	0	0	0	2.74		189	44	119.2	11.2	245	0.93	101.1	1		0	0	0	0	0	0	0	0	1	0	0		0	0	0	0	0	0	51.27	0	51.27	0	51.27	0	51.27	0	51.27	51.27
1	1	34	133	75	74	34.4	0	1	0	0	1.98		198	35	131.4	6.9	151	0.79	117.6	0		0	0	0	0	0	0	0	0	1	0	0		0	0	0	0	0	0	38.87	0	38.87	0	38.87	0	38.87	0	38.87	38.87
2	1	50	93	68	78	25	0	0	1	0	3.01		206	63	92	6.4	146	0.78	105.4	0		0	1	0	0	0	0	0	0	1	0	0		0	0	0	0	0	0	54.27	0	54.27	0	54.27	0	54.27	0	54.27	54.27
2	1	53	111	65	65	26.3	1	1	1	0	10.73		131	42	83	6.8	110	0.72	106.8	0		0	1	0	0	0	0	0	0	1	1	0		0	0	0	0	0	0	64.2	0	64.2	0	64.2	0	64.2	0	64.2	64.2
1	1	46	149	94	99	27.1	0	0	1	0	10.12		325	59	179.8	8	213	0.68	114.5	0		0	1	0	0	0	0	0	0	1	1	0		0	0	0	0	0	0	25.83	0	25.83	0	25.83	0	25.83	0	25.83	25.83
1	1	81	126	70	99	21.3	0	1	1	0	55.37		138	70	73	7.6	176	0.99	71.2	1		1	1	1	1	0	1	0	0	1	0	0		0	0	0	0	0	0	14.17	0	14.17	0	14.17	0	14.17	0	14.17	14.17
1	0	42	149	85	59	32	0	0	0	0	3.49		205	38	123	9.4	210	0.53	116.7	1		0	0	0	0	0	0	0	0	1	0	0		0	0	0	0	0	0	44.03	0	44.03	0	44.03	0	44.03	0	44.03	44.03
2	1	54	158	103	76	24	0	1	1	0	10.25		136	47	90	6.5	130	0.77	103.2	0		0	0	1	1	0	0	0	0	1	0	0		0	0	0	0	0	0	59.43	0	59.43	0	59.43	0	59.43	0	59.43	59.43
1	1	63	139	72	97	26.2	0	0	1	0	19.88		159	47	88.8	7.9	196	0.76	97.2	0		0	1	0	0	0	0	0	0	1	0	0		0	0	0	0	0	0	64.83	0	64.83	0	64.83	0	64.83	0	64.83	64.83
1	0	68	122	64	47	28.8	0	0	1	0	12.64		143	43	68	7.3	162	0.83	72.4	1		0	1	0	0	0	0	0	0	1	0	0		0	0	0	0	0	0	28.4	0	28.4	0	28.4	0	28.4	0	28.4	28.4
1	1	51	155	83	71	24.7	0	1	0	0	12.04		135	28	93	7.8	173	1.01	85.9	1		1	0	0	0	0	0	0	0	1	1	0		0	0	0	0	0	0	21.87	0	21.87	0	21.87	0	21.87	0	21.87	21.87
1	1	57	132	70	67	26.9	0	1	1	0	14.12		149	37	98	7.8	172	0.95	88.6	0		0	1	0	0	0	0	0	0	1	0	1		0	0	0	0	0	0	51.27	0	51.27	0	51.27	0	51.27	0	51.27	51.27
2	1	54	125	66	56	27.9	0	1	1	0	9.72		153	39	134	8.9	198	0.71	106.4	0		0	1	0	1	0	0	0	0	1	1	0		0	0	0	0	0	0	35.5	0	35.5	0	35.5	0	35.5	0	35.5	35.5
2	0	32	118	58	67	39.9	0	0	0	0	0.37		168	59	91	8.3	212	0.48	129.7	1		0	0	0	0	0	0	0	0	1	0	0		0	0	0	0	0	0	45.67	0	45.67	0	45.67	0	45.67	0	45.67	45.67
1	1	30	127	76	96	34.4	1	1	1	0	3.9		170	33	87	8.7	142	0.77	121.7	0		0	1	0	0	1	0	0	0	1	0	0		0	0	0	0	0	0	18.43	0	18.43	0	18.43	0	18.43	0	18.43	18.43
2	0	50	140	82	79	35.9	0	0	1	0	1.48		141	62	88	6.6	125	0.61	105.9	0		0	1	0	0	0	0	0	0	1	0	1		0	0	0	0	0	0	17.7	0	17.7	0	17.7	0	17.7	0	17.7	17.7
2	1	58	184	102	74	29.2	0	1	1	0	24.52		141	37	68.4	10.1	225	0.62	109.6	1		0	1	1	0	0	0	0	0	1	1	0		0	0	0	0	0	0	48.43	0	48.43	0	48.43	0	48.43	0	48.43	48.43
2	1	56	129	86	63	24.3	0	0	1	0	9.64		161	48	115	9.6	127	0.89	95.5	0		0	1	0	0	0	0	0	0	1	1	0		0	0	0	0	0	0	43.43	0	43.43	0	43.43	0	43.43	0	43.43	43.43
1	1	64	147	72	57	25.1	0	1	1	0	21.76		152	62	83	10.9	215	1.17	65.7	1		0	1	1	1	0	0	0	1	1	0	0		0	0	0	0	0	0	30.97	0	30.97	0	30.97	0	30.97	0	30.97	30.97
1	0	58	119	70	57	23.1	0	0	1	0	3.72		150	51	109	8.1	122	0.87	73.4	1		0	0	0	0	0	0	0	0	1	1	0		0	0	0	0	0	0	48.5	1	46.8333	0	48.5	0	48.5	0	48.5	48.5
2	1	60	245	133	67	24.9	1	1	1	0	75.39		191	32	106.8	7.7	140	0.92	90.3	0		0	1	1	1	0	0	0	0	0	0	0		0	0	0	0	0	0	62.73	0	62.73	0	62.73	0	62.73	0	62.73	62.73
2	0	75	158	85	71	23.9	0	0	1	0	40.61		160	60	91	6.5	125	0.57	90.5	0		0	1	0	0	0	0	0	0	1	0	0		0	0	0	0	0	0	21.67	0	21.67	0	21.67	0	21.67	0	21.67	21.67
2	1	72	143	85	68	31	0	1	1	0	40.1		118	34	98	5.9	119	1.34	52.4	0		1	1	0	1	1	0	0	0	1	0	0		0	0	0	0	0	0	25.43	0	25.43	0	25.43	0	25.43	0	25.43	25.43
1	0	56	105	74	87	24	0	0	1	0	2.2		150	52	117	10.6	174	0.42	114.9	0		0	1	0	0	0	0	0	0	1	1	0		0	0	0	0	0	0	60.13	0	60.13	0	60.13	0	60.13	0	60.13	60.13
2	1	75	147	76	78	22.7	1	1	1	0	63.19		164	31	163	9.1	186	1.21	58.2	0		1	0	1	1	1	1	0	0	1	1	0		0	0	0	0	0	0	56.5	0	56.5	0	56.5	0	56.5	0	56.5	56.5
2	0	57	128	70	72	21	0	1	0	0	4.89		163	57	100	8.6	161	0.71	94.7	0		0	0	0	0	0	0	0	0	1	0	0		0	0	0	0	0	0	46.8	0	46.8	0	46.8	0	46.8	0	46.8	46.8
2	0	67	113	62	70	26.2	0	0	1	0	9.92		173	49	99.6	9.1	111	0.49	100.9	0		0	1	0	0	0	0	0	0	1	1	0		0	0	0	0	0	0	53.23	0	53.23	0	53.23	0	53.23	0	53.23	53.23
1	1	47	126	71	76	25.1	0	0	1	0	2.08		100	39	106	8.3	172	0.79	107	0		0	1	0	0	0	0	0	0	1	0	0		0	0	0	0	0	0	18.7	0	18.7	0	18.7	0	18.7	0	18.7	18.7
1	1	56	150	77	65	26.3	0	1	1	0	13.96		138	41	134	8.3	177	0.8	99.8	0		1	1	1	0	0	0	0	0	1	1	1		0	0	0	0	0	0	56.7	0	56.7	0	56.7	0	56.7	0	56.7	56.7
1	0	48	112	55	66	34.4	0	0	0	0	1.72		179	46	103.8	7.9	137	0.73	97.2	0		0	0	0	0	0	0	0	1	1	1	0		0	0	0	0	0	0	29.1	0	29.1	0	29.1	0	29.1	0	29.1	29.1
1	0	59	128	87	103	25.8	0	0	1	0	5.89		162	39	109	8.8	95	0.5	106.2	1		0	1	0	0	0	0	0	1	1	1	0		0	0	0	0	0	0	16.13	0	16.13	0	16.13	0	16.13	0	16.13	16.13
2	1	47	144	76	67	24.6	0	0	1	0	3.71		148	51	122	7.5	131	0.69	112.9	0		0	1	0	0	0	0	0	0	1	0	0		0	0	0	0	0	0	63.93	0	63.93	0	63.93	0	63.93	0	63.93	63.93
1	1	61	116	75	64	27.1	1	1	1	0	24.38		149	36	134	10.5	197	0.81	96.2	1		1	1	0	1	0	1	0	1	1	0	0		0	0	0	0	0	0	31.3	0	31.3	0	31.3	0	31.3	0	31.3	31.3
1	1	79	126	75	52	28.7	0	1	1	0	50.47		124	52	65	7.5	177	0.96	75.1	0		1	1	1	1	0	0	0	0	1	0	0		0	0	0	0	0	0	44.23	0	44.23	0	44.23	0	44.23	0	44.23	44.23
1	1	52	132	88	64	28	1	0	1	0	19.62		203	42	128	6.7	141	0.8	103	0		1	1	0	0	0	0	0	0	1	0	0		0	0	0	0	0	0	72.1	0	72.1	0	72.1	0	72.1	0	72.1	72.1
2	0	61	123	76	63	25.9	0	0	0	0	8.91		285	51	198.6	7.9	163	0.69	93.7	0		0	0	0	0	0	0	0	0	0	1	1		0	0	0	0	0	0	41.8	0	41.8	0	41.8	0	41.8	0	41.8	41.8
2	1	52	142	88	92	37.7	0	0	1	0	7.87		149	40	66	7.9	190	0.77	104.5	1		0	1	0	0	0	0	0	0	1	1	0		0	0	0	0	0	0	36.33	0	36.33	0	36.33	0	36.33	0	36.33	36.33
2	1	73	137	81	60	22.1	0	1	1	0	44.97		197	55	94.6	9	171	0.7	93.7	1		0	1	0	1	0	0	0	0	1	0	0		0	0	0	0	0	0	49.93	0	49.93	0	49.93	0	49.93	0	49.93	49.93
1	1	60	172	101	79	24.4	0	0	1	0	17.41		119	44	84	9.3	182	0.96	85.7	0		1	1	0	0	0	0	0	0	1	1	1		0	0	0	0	0	0	39.13	0	39.13	0	39.13	0	39.13	0	39.13	39.13
2	1	57	157	92	80	21.7	0	1	1	0	13.37		156	65	78	6.6	128	0.81	98.5	0		0	1	0	1	0	0	0	0	1	0	0		0	0	0	0	0	0	47.3	0	47.3	0	47.3	0	47.3	0	47.3	47.3
1	1	57	144	93	67	28.3	0	1	1	0	15.1		162	45	88.6	7.8	157	0.64	108.9	1		0	1	1	1	0	1	0	0	1	1	0		0	0	0	0	0	0	65.07	0	65.07	0	65.07	0	65.07	0	65.07	65.07
2	0	42	138	77	96	42.9	0	1	1	0	1.3		147	43	81	9.6	238	0.53	116.9	0		0	1	0	1	0	0	0	0	1	0	0		0	0	0	0	0	0	28.5	0	28.5	0	28.5	0	28.5	0	28.5	28.5
1	0	77	125	53	77	24	0	0	1	0	30.72		169	34	94	9.1	193	0.75	77.2	1		0	1	0	0	0	0	0	0	1	1	0		0	0	0	0	0	0	23.5	0	23.5	0	23.5	0	23.5	0	23.5	23.5
1	1	25	172	82	61	24.1	0	0	1	0	0.44		193	43	113.4	10.6	242	0.64	135.7	1		0	0	0	0	0	0	0	0	1	1	0		0	0	0	0	0	0	77.6	0	77.6	0	77.6	0	77.6	0	77.6	77.6
1	0	45	145	89	83	29.4	0	0	1	0	0.92		143	64	149	8.2	195	0.56	112.5	0		0	1	0	0	0	0	0	0	1	0	0		0	0	0	0	0	0	45	0	45	0	45	0	45	0	45	45
1	1	46	115	78	65	27.6	0	1	1	0	5.19		259	54	152.2	10	213	0.81	106.3	0		0	1	1	1	0	0	0	0	1	0	0		0	0	0	0	0	0	33.63	0	33.63	0	33.63	0	33.63	0	33.63	33.63
2	1	61	95	66	72	25.6	1	0	0	0	17.98		179	38	113.8	14.9	283	0.93	88.1	0		0	0	0	0	0	0	0	1	1	0	0		0	0	0	0	0	0	53.17	0	53.17	0	53.17	0	53.17	0	53.17	53.17
2	0	57	142	74	76	22.9	0	0	1	0	3.67		173	84	91	6.3	127	0.62	99.8	0		0	1	0	0	0	0	0	0	1	0	1		0	0	0	0	0	0	33.17	0	33.17	0	33.17	0	33.17	0	33.17	33.17
2	0	45	96	61	74	18.2	0	0	1	0	0.54		254	100	120	7.9	169	0.58	111.1	0		0	1	0	0	0	0	0	0	1	1	0		0	0	0	0	0	0	35.23	0	35.23	0	35.23	0	35.23	0	35.23	35.23
1	1	33	105	82	81	32	1	0	0	0	1.7		169	50	147	8	183	0.69	124.9	0		0	0	0	0	0	0	1	0	1	0	0		0	0	0	0	0	0	48.47	0	48.47	0	48.47	0	48.47	0	48.47	48.47
1	1	55	166	102	75	30.4	0	1	1	0	11.88		127	38	71.4	6.9	158	0.72	105.3	1		0	1	1	1	0	0	0	0	1	0	1		0	0	0	0	0	0	70.13	0	70.13	0	70.13	0	70.13	0	70.13	70.13
1	1	58	138	77	75	28	0	1	1	0	12.12		130	40	164	10.1	246	0.8	98.4	1		1	1	0	1	0	0	0	0	1	0	0		0	0	0	0	0	0	18.23	0	18.23	0	18.23	0	18.23	0	18.23	18.23
1	0	45	133	82	79	23.4	1	1	1	0	6.18		140	43	112	6.9	114	0.49	117.8	0		0	1	0	0	0	0	0	0	1	0	0		0	0	0	0	0	0	67.1	0	67.1	0	67.1	0	67.1	0	67.1	67.1
2	1	46	138	60	80	24.4	0	0	1	0	4.39		149	37	147	10	230	0.58	122.2	0		0	1	0	0	0	0	0	0	1	1	0		0	0	0	0	0	0	35.5	0	35.5	0	35.5	0	35.5	0	35.5	35.5
1	0	51	130	73	88	21.5	0	0	1	0	1.23		156	79	113	7.4	125	0.79	86.8	1		0	1	0	0	0	0	0	1	1	0	0		0	0	0	0	0	0	33.03	0	33.03	0	33.03	0	33.03	0	33.03	33.03
1	1	66	94	50	74	21.5	1	1	1	0	14.52		105	41	120	9.6	147	0.9	89	0		0	1	0	1	0	0	0	1	1	1	0		0	0	0	0	0	0	31.5	0	31.5	0	31.5	0	31.5	0	31.5	31.5
1	1	53	137	92	74	26.6	0	1	1	0	9.58		175	50	96.8	9.9	211	0.85	99.6	0		1	1	1	1	1	0	0	0	1	1	0		0	0	0	0	0	0	36.13	0	36.13	0	36.13	0	36.13	0	36.13	36.13
2	1	68	102	62	65	25.9	1	1	1	0	25.54		160	48	114	8.7	206	0.78	92.9	1		0	1	1	1	0	0	0	0	1	1	0		0	0	0	0	0	0	44.3	0	44.3	0	44.3	0	44.3	0	44.3	44.3
2	1	37	126	74	79	27	0	0	1	0	1.76		211	47	139	6.3	123	0.85	111.2	1		0	1	0	0	0	0	0	0	1	0	0		0	0	0	0	0	0	57.77	0	57.77	0	57.77	0	57.77	0	57.77	57.77
1	1	34	140	87	81	33.5	0	1	1	0	1.62		181	37	110	9.7	319	0.69	124.2	1		1	1	0	0	0	0	0	1	1	0	0		0	0	0	0	0	0	30.77	0	30.77	0	30.77	0	30.77	0	30.77	30.77
1	0	62	158	97	87	31.5	0	0	1	0	10.32		150	50	59.6	8.2	133	0.54	100.9	0		0	1	0	0	0	0	0	0	1	0	0		0	0	0	0	0	0	44.83	0	44.83	0	44.83	0	44.83	0	44.83	44.83
2	1	44	151	103	96	24.2	0	0	1	0	6.48		277	60	154.6	11.3	265	0.72	113.3	0		0	0	0	0	0	0	0	0	1	0	0		0	0	0	0	0	0	35.63	0	35.63	0	35.63	0	35.63	0	35.63	35.63
2	1	55	119	73	74	28	0	1	0	0	8.93		185	45	136	9.4	139	0.8	100.9	0		0	0	0	1	0	0	0	0	1	1	0		0	0	0	0	0	0	31.93	0	31.93	0	31.93	0	31.93	0	31.93	31.93
2	0	55	135	80	72	19.4	0	0	0	0	4.13		173	48	106.6	8	176	0.67	99	0		0	0	0	0	0	0	0	0	1	1	1		0	0	0	0	0	0	62.03	0	62.03	0	62.03	0	62.03	0	62.03	62.03
1	1	53	127	76	72	24.6	0	0	0	0	5.66		183	71	144	7.8	212	0.86	98.9	1		0	0	0	0	0	0	0	0	1	0	0		0	0	0	0	0	0	46.67	0	46.67	0	46.67	0	46.67	0	46.67	46.67
2	1	56	118	78	80	24.6	0	1	1	0	7.66		144	57	111	7.4	167	0.88	95.8	0		0	1	0	1	0	1	0	0	1	0	0		0	0	0	0	0	0	46.2	0	46.2	0	46.2	0	46.2	0	46.2	46.2
2	1	53	140	90	67	27.8	0	0	0	0	6.11		200	83	100	10	268	0.8	102.3	0		0	0	0	0	0	0	0	0	1	0	0		0	0	0	0	0	0	43.83	0	43.83	0	43.83	0	43.83	0	43.83	43.83
2	1	49	133	88	87	34.3	0	1	1	0	5.55		153	38	108	8.8	156	0.97	91.6	0		0	1	0	1	1	0	0	0	1	1	1		0	0	0	0	0	0	38.07	0	38.07	0	38.07	0	38.07	0	38.07	38.07
2	1	78	136	92	91	31.2	0	1	1	0	58.33		156	39	166	9.2	160	1.22	56.5	0		0	1	0	1	0	1	0	1	1	1	0		0	0	0	0	0	0	14.03	0	14.03	0	14.03	0	14.03	0	14.03	14.03
1	1	70	156	85	67	26.8	0	1	0	0	41.4		133	33	163	10.3	118	1.05	71.6	0		1	0	1	1	0	0	0	0	1	1	0		0	0	0	0	0	0	68.63	0	68.63	0	68.63	0	68.63	0	68.63	68.63
1	0	61	101	58	78	25.3	0	1	1	0	4.9		155	50	120	9.8	125	0.47	107	1		1	1	1	0	0	0	0	1	1	0	0		0	0	0	0	0	0	32.6	0	32.6	0	32.6	0	32.6	0	32.6	32.6
2	1	61	119	67	55	23.9	0	0	1	0	13.94		177	49	113.6	9.3	204	0.81	96	0		0	0	0	0	0	0	0	0	1	0	0		0	0	0	0	0	0	45.7	0	45.7	0	45.7	0	45.7	0	45.7	45.7
1	1	42	142	88	76	31.2	0	1	1	0	3.45		174	38	105.8	6.7	147	0.74	114.2	0		0	0	0	1	0	1	0	0	1	0	0		0	0	0	0	0	0	39.1	0	39.1	0	39.1	0	39.1	0	39.1	39.1
2	1	68	129	82	69	26.1	1	1	1	0	36.85		118	33	81	7.4	162	0.82	90.9	0		1	1	0	1	0	0	0	0	1	0	0		0	0	0	1	0	1	4.23333	1	4.23333	0	39.83	0	39.83	0	39.83	39.83
1	1	65	119	64	75	23.5	1	1	0	0	22.93		243	123	124	9.2	319	1.36	54.1	0		0	0	1	0	0	0	0	1	1	0	0		0	0	0	0	0	0	38.77	0	38.77	0	38.77	0	38.77	0	38.77	38.77
2	1	43	130	83	70	24.4	0	1	1	0	1.8		102	34	103	7	128	1	91.8	0		0	1	0	1	0	0	0	0	1	0	0		0	0	0	0	0	0	28.97	0	28.97	0	28.97	0	28.97	0	28.97	28.97
1	1	50	175	82	77	29.2	0	1	1	0	16.97		228	39	123.6	7.6	181	0.84	102.1	1		0	0	0	1	0	0	0	0	1	1	1		0	0	0	0	0	0	64.9	0	64.9	0	64.9	0	64.9	0	64.9	64.9
2	1	57	140	89	74	25.8	0	1	1	0	8.9		87	30	161	9.3	262	0.81	98.9	1		0	1	1	1	0	0	0	0	1	1	0		0	0	0	0	0	0	32.17	0	32.17	0	32.17	0	32.17	0	32.17	32.17
1	1	53	133	87	86	24.7	0	1	1	0	6.62		115	35	149	7	173	0.81	101.4	1		0	0	1	1	0	0	0	0	0	0	0		0	0	0	0	0	0	53.63	0	53.63	0	53.63	0	53.63	0	53.63	53.63
1	1	54	125	82	73	25.6	0	1	1	0	7.83		149	48	133	10.7	232	1.14	72.5	0		0	1	0	1	0	0	0	0	1	1	0		0	0	0	0	0	0	13.3	0	13.3	0	13.3	0	13.3	0	13.3	13.3
2	0	66	159	103	75	30	0	0	1	0	16.52		160	43	131	8.4	176	0.48	102.4	0		0	1	0	0	0	0	0	0	1	0	1		0	0	0	0	0	0	33.3	0	33.3	0	33.3	0	33.3	0	33.3	33.3
1	1	73	165	91	61	25	0	1	1	0	46.66		182	76	117	7.7	182	0.77	89.8	0		1	1	0	1	0	0	0	0	1	0	0		0	0	0	0	0	0	63.17	0	63.17	0	63.17	0	63.17	0	63.17	63.17
1	0	50	172	83	63	26.4	0	0	1	0	3.39		142	44	121	6.6	125	0.63	104.8	0		0	1	0	0	0	0	0	0	1	0	0		0	0	0	0	0	0	44.3	0	44.3	0	44.3	0	44.3	0	44.3	44.3
1	1	55	136	94	64	29.8	0	0	1	0	13.9		228	49	148.4	7.9	152	1.15	71.1	0		0	0	0	0	0	0	0	0	1	1	0		0	0	0	0	0	0	42.27	0	42.27	0	42.27	0	42.27	0	42.27	42.27
1	0	87	152	76	83	26.8	0	1	1	0	94.59		133	58	73	6.7	133	0.48	88.4	0		0	1	0	1	0	0	0	0	1	0	0		0	0	0	0	0	0	31.2	0	31.2	0	31.2	0	31.2	0	31.2	31.2
1	1	64	163	88	94	19.5	1	1	1	0	35.78		213	73	121.4	9.2	131	1.1	70.6	1		0	1	0	1	0	0	0	1	1	0	0		0	0	0	0	0	0	36.57	0	36.57	0	36.57	0	36.57	0	36.57	36.57
1	1	54	135	75	84	34.6	1	1	1	0	19.25		185	53	113	7.6	122	1.11	75.2	0		0	1	1	1	0	1	0	1	1	0	0		0	0	0	0	0	0	83.97	0	83.97	0	83.97	0	83.97	0	83.97	83.97
1	0	58	114	72	76	24.6	0	0	1	0	4.22		218	58	131.6	10	220	0.7	95.6	0		0	0	0	0	0	0	0	0	1	0	0		0	0	0	0	0	0	26.77	0	26.77	0	26.77	0	26.77	0	26.77	26.77
1	1	62	117	77	59	26.5	0	1	1	0	18.39		149	34	81.8	9.1	93	1.36	55.5	1		1	1	0	1	0	0	0	1	0	0	0		0	0	0	0	0	0	65.77	0	65.77	0	65.77	0	65.77	0	65.77	65.77
1	1	68	164	85	65	31.4	0	1	1	0	42.1		126	33	105	9.6	221	0.56	106.7	1		0	1	1	1	0	0	0	0	1	1	0		0	0	0	0	0	0	49.93	0	49.93	0	49.93	0	49.93	0	49.93	49.93
1	0	68	117	69	65	29.6	0	1	1	0	14.91		165	57	84.6	7.8	132	0.77	79.3	1		1	1	0	1	0	0	0	0	1	1	0		0	0	0	0	0	0	62.67	0	62.67	0	62.67	0	62.67	0	62.67	62.67
2	1	58	140	87	73	26.7	0	0	1	0	16.31		178	41	145	8.6	200	0.98	84.6	0		0	0	0	0	0	0	0	0	1	1	0		0	0	0	0	0	0	35.47	0	35.47	0	35.47	0	35.47	0	35.47	35.47
2	1	51	128	85	68	28.9	1	1	1	0	14.61		155	37	120	8	190	1.1	77.3	0		0	1	1	1	0	1	0	1	1	0	1		0	0	0	0	0	0	53.8	0	53.8	0	53.8	0	53.8	0	53.8	53.8
2	1	45	140	82	60	22.6	0	0	0	0	3.73		140	35	69.2	5.6	112	0.89	103.5	0		0	0	0	0	0	0	0	0	1	0	0		0	0	0	0	0	0	59.53	0	59.53	0	59.53	0	59.53	0	59.53	59.53
1	0	45	129	72	78	28.6	0	0	1	0	2.18		195	44	108	8.2	181	0.6	110	0		0	1	0	0	0	0	0	0	1	0	1		0	0	0	0	0	0	82.03	0	82.03	0	82.03	0	82.03	0	82.03	82.03
1	0	71	152	80	63	26.1	0	0	1	0	25.06		216	59	187	7.4	119	0.8	74.5	0		0	0	0	0	0	0	0	0	1	0	0		0	0	0	0	0	0	28.27	0	28.27	0	28.27	0	28.27	0	28.27	28.27
2	1	62	136	72	80	24.7	0	1	1	0	14.81		138	53	77	7.7	148	0.67	103	1		1	1	1	1	0	0	0	0	1	1	0		0	0	0	0	0	0	49.2	0	49.2	0	49.2	0	49.2	0	49.2	49.2
1	0	39	144	78	87	26.2	1	0	0	0	17.91		248	38	129	9.5	144	0.68	110.3	0		0	0	0	0	0	0	0	1	1	0	0		0	0	0	0	0	0	31.43	0	31.43	0	31.43	0	31.43	0	31.43	31.43
1	1	53	160	93	57	24.6	1	1	1	0	15.22		216	97	100	6.9	103	0.87	98.3	0		0	1	0	1	0	0	0	0	1	0	0		0	0	0	0	0	0	20.27	0	20.27	0	20.27	0	20.27	0	20.27	20.27
1	1	59	118	71	80	27.6	1	1	1	0	17.37		112	38	95	6.6	115	0.91	91.9	0		0	1	1	1	1	0	0	0	1	0	1		0	0	0	0	0	0	66.63	0	66.63	0	66.63	0	66.63	0	66.63	66.63
1	1	51	124	75	60	26.6	0	0	1	0	5.34		134	39	126	10.7	186	0.81	102.7	1		0	1	0	0	0	0	0	1	1	0	0		0	0	0	0	0	0	47.3	0	47.3	0	47.3	0	47.3	0	47.3	47.3
2	0	47	112	72	111	25.4	0	1	1	0	2.87		262	55	164.2	9.5	216	0.68	104.2	0		0	1	0	1	0	1	0	0	1	0	0		0	0	0	0	0	0	40.77	0	40.77	0	40.77	0	40.77	0	40.77	40.77
2	0	53	96	73	71	29.4	0	0	1	0	2.1		200	49	129.4	12.1	314	0.53	108.2	0		0	0	0	0	0	0	0	0	1	0	0		0	0	0	0	0	0	33.8	0	33.8	0	33.8	0	33.8	0	33.8	33.8
1	0	74	128	74	65	29	0	0	1	0	25.04		125	49	75	8.8	131	0.72	82.4	0		0	1	0	0	0	0	0	1	1	0	0		0	0	0	0	0	0	35.67	0	35.67	0	35.67	0	35.67	0	35.67	35.67
2	0	47	196	107	78	24.3	0	1	0	0	5.93		176	46	147	6.3	98	0.73	98.3	0		0	0	0	0	0	0	0	0	1	0	0		0	0	0	0	0	0	56.97	0	56.97	0	56.97	0	56.97	0	56.97	56.97
1	1	52	122	88	74	24.3	0	1	0	0	9.52		211	50	141.8	9.5	249	0.67	110.1	0		0	0	0	1	0	0	0	0	1	0	0		0	0	0	0	0	0	44.43	0	44.43	0	44.43	0	44.43	0	44.43	44.43
2	1	76	189	104	108	22.1	0	1	1	0	73.4		167	51	93	8.9	205	0.75	89	0		0	1	1	1	1	0	0	0	1	1	0		0	0	0	0	0	0	56.2	0	56.2	0	56.2	0	56.2	0	56.2	56.2
1	0	69	164	85	79	21.9	0	0	1	0	20		153	72	123	9.2	426	0.74	82.9	0		0	1	0	0	0	0	0	1	0	0	0		0	0	0	0	0	0	85.6	0	85.6	0	85.6	0	85.6	0	85.6	85.6
1	0	61	115	69	58	24.3	0	0	1	0	5.61		214	56	131.4	7.8	149	0.65	96.2	0		0	0	0	0	0	0	0	0	1	0	0		0	0	0	0	0	0	41.9	0	41.9	0	41.9	0	41.9	0	41.9	41.9
1	0	39	118	67	106	30.7	0	0	0	0	2.08		193	35	132	5.2	92	0.68	110.3	0		0	0	0	0	0	0	0	0	1	1	0		0	0	0	0	0	0	41.8	0	41.8	0	41.8	0	41.8	0	41.8	41.8
1	1	38	138	86	67	38.3	0	0	0	0	1.02		115	34	77	8.6	123	0.71	119.1	0		0	0	0	0	0	0	0	0	1	1	1		0	0	0	0	0	0	15.4	0	15.4	0	15.4	0	15.4	0	15.4	15.4
2	0	44	167	82	89	36.9	0	0	0	0	3.05		161	38	75	8.6	202	0.56	113.5	1		0	0	0	0	0	0	0	0	1	0	0		0	0	0	0	0	0	61.53	0	61.53	0	61.53	0	61.53	0	61.53	61.53
2	0	43	126	88	78	20.5	0	0	1	0	1.06		256	81	139.4	8.6	161	0.55	114.8	0		0	0	0	0	0	0	0	0	1	1	0		0	0	0	0	0	0	44.3	0	44.3	0	44.3	0	44.3	0	44.3	44.3
2	1	55	100	60	54	24.8	0	0	1	0	6.59		151	38	74.4	7.1	128	1.16	70.3	0		0	1	0	0	0	0	0	0	1	0	0		0	0	0	0	0	0	18.63	0	18.63	0	18.63	0	18.63	0	18.63	18.63
1	0	57	124	82	97	21.9	0	0	1	0	3.85		191	61	107	8.8	163	0.69	96.7	0		0	1	0	0	0	0	0	0	1	1	0		0	0	0	0	0	0	45.17	0	45.17	0	45.17	0	45.17	0	45.17	45.17
1	1	50	140	90	70	29.4	0	1	1	0	8.53		165	39	85.8	7.3	146	0.92	96.9	0		0	1	1	1	0	0	0	0	1	1	0		0	0	0	0	0	0	73.63	0	73.63	0	73.63	0	73.63	0	73.63	73.63
1	1	48	132	81	73	34.1	0	1	1	0	6.14		164	39	88.8	8.9	184	0.94	95.8	1		0	1	1	1	1	0	0	0	1	0	0		0	0	0	0	0	0	53.4	0	53.4	0	53.4	0	53.4	0	53.4	53.4
1	1	42	125	79	98	23.6	0	1	1	0	1.6		139	51	120	7.7	169	1.09	83	0		1	1	1	1	0	0	0	0	1	0	0		0	0	0	0	0	0	43.43	0	43.43	0	43.43	0	43.43	0	43.43	43.43
1	1	50	153	86	64	27.5	0	1	1	0	7.46		158	48	79.6	8.1	208	0.74	107.9	0		0	1	0	0	0	0	0	0	1	0	0		0	0	0	0	0	0	83.8	0	83.8	0	83.8	0	83.8	0	83.8	83.8
1	1	47	149	92	77	28.1	0	1	0	0	5.76		158	45	88	8.1	177	0.76	108.7	0		0	0	0	1	0	0	0	0	1	1	0		0	0	0	0	0	0	13.57	0	13.57	0	13.57	0	13.57	0	13.57	13.57
2	1	55	122	68	53	25	0	0	0	0	9.86		207	53	128.4	7.3	172	0.81	99.8	0		0	0	0	0	0	0	0	0	1	0	0		0	0	0	0	0	0	20.1	0	20.1	0	20.1	0	20.1	0	20.1	20.1
1	1	60	101	67	101	27.7	1	1	0	0	16.87		144	41	70	10.1	245	0.68	103.8	0		1	0	1	1	0	0	0	1	1	1	0		0	0	0	0	0	0	38	0	38	0	38	0	38	0	38	38
1	1	46	170	100	77	32.3	1	1	1	0	16.97		180	45	111.2	8.8	159	1.1	80	0		0	0	0	1	0	1	0	0	1	1	0		0	0	0	0	0	0	16.57	0	16.57	0	16.57	0	16.57	0	16.57	16.57
1	0	50	174	116	67	36.2	0	1	1	0	5.89		135	35	120	6.9	299	0.66	103.3	0		0	0	1	1	0	0	0	0	1	1	1		0	0	0	0	0	0	75.87	0	75.87	0	75.87	0	75.87	0	75.87	75.87
1	0	41	139	85	86	24.8	0	1	0	0	1.45		125	39	81	7.2	169	0.7	107.5	0		0	0	0	1	0	0	0	0	1	1	0		0	0	0	0	0	0	78.17	0	78.17	0	78.17	0	78.17	0	78.17	78.17
1	1	43	149	103	77	28.4	0	1	1	0	4.33		207	58	96.6	10.9	245	0.87	105.4	0		1	1	1	1	0	1	0	1	1	1	0		0	0	0	0	0	0	75.13	0	75.13	0	75.13	0	75.13	0	75.13	75.13
1	1	60	146	81	76	30.3	0	1	1	0	21.87		167	40	89	7.9	177	0.73	101.2	0		1	1	1	1	0	0	0	0	1	0	0		0	0	0	0	0	0	49.2	0	49.2	0	49.2	0	49.2	0	49.2	49.2
2	1	50	100	54	70	22.6	0	0	0	0	3.83		218	61	130.2	7.9	154	0.9	99.5	0		0	0	0	0	0	0	0	0	1	0	0		0	0	0	0	0	0	29.3	0	29.3	0	29.3	0	29.3	0	29.3	29.3
2	1	33	185	103	90	30.8	1	1	1	0	12.83		169	30	76	8	255	1.03	95.3	0		0	1	1	1	1	1	0	1	1	0	0		0	0	0	0	0	0	56.67	0	56.67	0	56.67	0	56.67	0	56.67	56.67
1	1	64	139	76	77	23.3	0	0	1	0	23.94		163	40	97.6	9	220	0.78	95.5	1		1	1	0	0	0	0	0	0	1	1	0		0	0	0	0	0	0	29.07	0	29.07	0	29.07	0	29.07	0	29.07	29.07
2	1	45	142	88	89	28.1	0	1	0	0	4.08		163	46	129	8	160	0.73	112.3	0		0	0	0	1	0	0	0	0	1	1	0		0	0	0	1	0	1	42.3667	1	42.3667	0	56.83	0	56.83	0	56.83	56.83
2	0	54	120	73	71	19.6	0	0	1	0	3.75		252	56	175.8	9.5	190	0.57	105.4	0		0	0	0	0	0	0	0	0	1	0	0		0	0	0	0	0	0	34.73	0	34.73	0	34.73	0	34.73	0	34.73	34.73
1	1	59	130	79	67	25.4	0	1	1	0	9.88		118	44	90	6.2	118	0.89	93.8	0		0	1	0	1	0	0	0	0	1	0	0		0	0	0	0	0	0	61.3	0	61.3	0	61.3	0	61.3	0	61.3	61.3
2	1	59	145	90	63	26.4	0	0	1	0	16.51		190	55	106.6	8.4	166	0.74	100.8	0		0	1	0	0	0	0	0	0	1	0	0		0	0	0	0	0	0	44.3	0	44.3	0	44.3	0	44.3	0	44.3	44.3
1	1	53	136	73	74	25	0	0	1	0	6.66		131	43	145	7.2	149	1.08	77.9	0		0	1	0	0	0	0	0	0	1	0	0		0	0	0	0	0	0	82.6	0	82.6	0	82.6	0	82.6	0	82.6	82.6
2	0	59	133	80	78	23.9	0	1	1	0	5.66		182	55	98.4	7	154	0.71	93.2	1		0	1	0	1	0	0	0	0	1	1	0		0	0	0	0	0	0	63.7	0	63.7	0	63.7	0	63.7	0	63.7	63.7
1	1	56	134	88	68	22.7	0	1	1	0	16.39		176	36	142	8.1	170	0.97	86.9	0		0	0	0	1	0	0	0	0	1	1	0		0	0	0	0	0	0	50.4	0	50.4	0	50.4	0	50.4	0	50.4	50.4
1	1	53	132	80	58	31.2	1	1	1	0	12.35		117	45	101	7.6	136	0.95	90.9	0		0	1	0	1	0	0	0	0	1	0	0		0	0	0	0	0	0	60.3	0	60.3	0	60.3	0	60.3	0	60.3	60.3
2	0	67	197	92	86	27.4	0	0	1	0	25.46		136	50	120	7.6	141	0.61	93.6	0		0	1	0	0	0	0	0	0	1	0	0		0	0	0	0	0	0	30.57	0	30.57	0	30.57	0	30.57	0	30.57	30.57
2	1	62	120	70	58	24.3	1	1	1	0	23.83		158	39	94.6	9.1	191	0.84	93.9	0		1	1	1	1	0	0	0	0	1	1	0		0	0	0	0	0	0	56.4	0	56.4	0	56.4	0	56.4	0	56.4	56.4
2	1	57	101	67	61	25.9	1	1	1	0	13.57		152	46	92	10.9	138	0.75	101.8	0		0	1	0	1	0	0	0	0	1	1	0		0	0	0	0	0	0	58.93	0	58.93	0	58.93	0	58.93	0	58.93	58.93
1	0	35	169	101	88	33.6	0	1	0	0	2.21		192	45	105.2	5.6	106	0.68	113.6	0		0	0	1	1	0	1	0	0	1	0	0		0	0	0	0	0	0	46.83	0	46.83	0	46.83	0	46.83	0	46.83	46.83
2	1	51	131	83	82	29.1	0	1	1	0	8.4		165	41	101	7.4	137	0.89	98.9	0		0	1	1	1	0	0	0	0	1	0	0		0	0	0	0	0	0	32.37	0	32.37	0	32.37	0	32.37	0	32.37	32.37
1	0	72	140	85	73	29.7	0	0	1	0	23.48		146	38	65.6	10.3	205	0.68	87.6	1		0	1	0	0	0	0	0	0	1	1	0		0	0	0	0	0	0	24.2	0	24.2	0	24.2	0	24.2	0	24.2	24.2
1	1	53	123	85	63	26.9	1	1	1	0	11.61		108	38	112	8.4	143	0.76	104	1		0	1	0	1	0	0	0	1	1	0	0		0	0	0	0	0	0	40.1	0	40.1	0	40.1	0	40.1	0	40.1	40.1
2	1	64	157	90	50	29.8	0	0	0	0	23.92		121	39	92	6.2	116	0.88	90.9	1		0	0	0	0	0	0	0	0	1	0	0		0	0	0	0	0	0	34.2	0	34.2	0	34.2	0	34.2	0	34.2	34.2
2	1	49	118	74	79	23.8	1	0	1	0	12.17		175	40	109	9.2	227	0.97	91.3	0		0	1	0	0	0	0	0	1	1	0	0		0	0	0	0	0	0	18.93	0	18.93	0	18.93	0	18.93	0	18.93	18.93
2	1	58	140	75	68	26.3	0	0	1	0	13.07		122	32	86	9	236	1.09	74.7	1		1	1	0	0	0	0	0	0	1	0	0		0	0	0	0	0	0	39.93	0	39.93	0	39.93	0	39.93	0	39.93	39.93
2	0	73	138	91	64	25.5	0	1	1	0	32.39		148	49	125	9.8	231	0.68	87	0		0	1	0	1	0	0	0	0	1	1	1		0	0	0	0	0	0	38.03	0	38.03	0	38.03	0	38.03	0	38.03	38.03
1	0	68	148	77	73	31.4	0	1	1	0	22.35		127	40	103	9.8	268	0.61	93.2	0		1	1	1	0	0	0	0	1	1	1	0		0	0	0	0	0	0	21.63	0	21.63	0	21.63	0	21.63	0	21.63	21.63
2	1	38	116	65	94	25.3	1	0	1	0	2.39		121	39	83	10.8	247	0.86	110.4	0		0	1	0	0	0	0	0	0	1	0	0		0	0	0	0	0	0	54.13	0	54.13	0	54.13	0	54.13	0	54.13	54.13
1	1	57	130	73	80	25.3	0	1	1	0	13.66		195	56	160	7.1	154	0.93	90.6	0		0	1	0	1	0	0	0	0	1	0	1		0	0	0	0	0	0	45.87	0	45.87	0	45.87	0	45.87	0	45.87	45.87
1	1	36	146	87	63	29	0	1	1	0	1.64		154	37	152	8.7	161	0.97	100.1	0		0	0	0	0	0	0	0	0	1	0	0		0	0	0	0	0	0	71.07	0	71.07	0	71.07	0	71.07	0	71.07	71.07
2	1	60	148	83	71	30.1	0	1	0	1	24.3		196	37	105	8.1	217	0.94	87.7	1		0	0	0	1	1	0	1	0	1	1	0		0	0	0	0	0	0	56.43	0	56.43	0	56.43	0	56.43	0	56.43	56.43
2	1	48	144	80	81	24.4	0	1	1	0	7.54		171	42	93.2	8.2	230	0.69	112.1	0		0	0	1	1	0	0	0	0	1	0	0		0	0	0	0	0	0	64.07	0	64.07	0	64.07	0	64.07	0	64.07	64.07
1	1	50	138	89	56	26.3	0	1	1	0	11.5		218	41	146.6	8.5	189	0.89	100.1	0		0	0	1	1	1	0	0	0	1	0	0		0	0	0	0	0	0	23.33	0	23.33	0	23.33	0	23.33	0	23.33	23.33
2	0	60	120	64	77	24.3	0	1	1	0	5.03		110	46	133	7.7	108	0.61	98.8	0		0	1	0	1	0	0	0	0	1	1	0		0	0	0	0	0	0	60.67	0	60.67	0	60.67	0	60.67	0	60.67	60.67
1	1	53	155	95	58	25.1	0	1	1	0	8.53		160	61	89	7.2	151	0.95	91.3	1		0	1	1	1	0	0	0	0	1	0	0		0	0	0	0	0	0	30.33	0	30.33	0	30.33	0	30.33	0	30.33	30.33
2	1	45	129	78	84	23.3	0	0	1	0	5.1		237	51	144.4	10.8	99	0.87	104.2	0		0	0	0	0	0	0	0	0	1	0	0		0	0	0	0	0	0	57.53	0	57.53	0	57.53	0	57.53	0	57.53	57.53
2	1	62	148	89	50	27.3	0	1	1	0	24.05		140	41	99	7.4	143	0.9	91	1		0	1	0	1	0	0	0	0	1	0	0		0	0	0	0	0	0	22.07	0	22.07	0	22.07	0	22.07	0	22.07	22.07
2	1	43	180	119	100	26	0	1	0	0	7.1		176	35	97.2	9.3	288	1.12	79.9	1		0	0	0	1	0	0	0	1	1	0	0		0	0	0	0	0	0	13.23	0	13.23	0	13.23	0	13.23	0	13.23	13.23
1	1	53	150	90	86	29.8	0	1	1	0	8.33		138	49	59	8.9	175	0.99	86.9	0		0	1	1	1	1	0	0	0	1	0	0		0	0	0	0	0	0	37.8	0	37.8	0	37.8	0	37.8	0	37.8	37.8
1	1	52	129	79	73	24.2	0	1	1	0	5.65		145	55	80.4	7.2	148	0.78	103.8	0		0	1	1	1	0	0	0	0	1	0	0		0	0	0	0	0	0	31.5	0	31.5	0	31.5	0	31.5	0	31.5	31.5
2	1	55	166	89	83	28.1	0	1	1	0	17.94		193	50	113.2	6.7	127	0.78	101.7	0		0	1	0	1	0	0	0	0	0	0	0		0	0	0	0	0	0	21.4	0	21.4	0	21.4	0	21.4	0	21.4	21.4
2	0	50	125	84	94	23.8	0	0	0	0	2.28		190	51	101.4	6.5	164	0.58	107.7	0		0	0	0	0	0	0	0	0	1	0	0		0	0	0	0	0	0	57.1	0	57.1	0	57.1	0	57.1	0	57.1	57.1
2	0	73	201	90	77	25.8	0	1	1	0	59.8		139	39	85	7.6	134	0.97	57.8	1		1	1	0	1	0	1	0	0	1	1	1		0	0	0	0	0	0	60.63	0	60.63	0	60.63	1	37.3333	1	37.3333	60.63
1	1	57	118	79	80	25.2	0	1	1	0	6.99		156	66	116	8.8	185	0.8	98.9	0		1	1	1	1	0	0	0	0	1	1	1		0	0	0	0	0	0	33.87	0	33.87	0	33.87	0	33.87	0	33.87	33.87
1	1	51	97	61	71	22.6	0	0	0	0	3.65		184	53	118.2	7.7	228	0.97	90.3	0		0	0	0	0	0	0	0	1	1	0	0		0	0	0	0	0	0	15.53	0	15.53	0	15.53	0	15.53	0	15.53	15.53
2	1	58	138	82	80	25	0	1	1	0	13.24		111	37	112	8.2	164	1.29	60.5	1		1	1	1	1	0	0	0	0	1	1	0		0	0	0	0	0	0	26.37	0	26.37	0	26.37	0	26.37	0	26.37	26.37
1	1	35	130	77	62	27.4	0	0	1	0	1.62		192	38	109	7.5	121	0.91	108.8	0		0	1	0	0	0	0	0	0	1	0	0		0	0	0	0	0	0	81.83	0	81.83	0	81.83	0	81.83	0	81.83	81.83
2	0	60	145	78	64	28.8	0	0	0	0	8.68		185	44	152	8.7	188	0.77	83.9	1		0	0	0	0	0	0	0	0	1	1	0		0	0	0	0	0	0	48.57	0	48.57	0	48.57	0	48.57	0	48.57	48.57
2	1	53	152	92	63	35.1	0	1	1	0	10.47		176	56	133	8.6	167	0.67	109.8	0		0	0	0	0	0	0	0	0	1	0	0		0	0	0	0	0	0	41.1	0	41.1	0	41.1	0	41.1	0	41.1	41.1
1	1	68	116	61	74	23.9	0	0	0	0	22.56		169	50	110	9.8	145	0.79	92.2	1		0	0	0	0	0	0	0	1	1	1	0		0	0	0	0	0	0	17.47	0	17.47	0	17.47	0	17.47	0	17.47	17.47
1	0	69	206	94	77	23.6	0	1	0	0	45.57		181	46	105	7.1	135	0.67	89.8	0		1	0	0	1	0	0	0	0	1	1	0		0	0	0	0	0	0	53.83	0	53.83	0	53.83	0	53.83	0	53.83	53.83
2	1	79	148	92	72	23.3	1	1	1	0	69.91		102	20	155	7.5	190	0.71	89.2	1		1	1	1	1	1	0	0	0	1	0	0		0	0	0	0	0	0	27.5	0	27.5	0	27.5	0	27.5	0	27.5	27.5
1	1	62	135	91	74	25.3	0	1	1	0	21.89		196	55	115	8.4	160	1.06	74.8	1		0	1	0	1	0	0	0	0	1	1	0		0	0	0	0	0	0	64.87	0	64.87	0	64.87	0	64.87	0	64.87	64.87
1	1	20	115	56	107	17	0	1	0	0	0.03		113	31	118	9.5	116	0.66	138.8	1		0	0	0	1	0	0	0	1	1	0	0		0	0	0	0	0	0	29.9	0	29.9	0	29.9	0	29.9	0	29.9	29.9
2	1	66	122	77	82	24	0	1	1	0	14.38		88	56	78	7.8	144	0.8	93.3	0		1	1	0	1	0	1	0	0	1	1	0		0	0	0	0	0	0	16.73	0	16.73	0	16.73	0	16.73	0	16.73	16.73
1	1	47	125	75	69	22	0	0	1	0	3.27		160	49	65.2	7.1	147	0.86	103.4	0		0	1	0	0	0	0	0	0	1	0	0		0	0	0	0	0	0	21.97	0	21.97	0	21.97	0	21.97	0	21.97	21.97
1	0	53	115	67	111	21.1	0	0	1	0	1.46		126	55	130	9.3	169	0.54	107.9	0		0	1	0	0	0	0	0	0	1	1	0		0	0	0	0	0	0	24.7	0	24.7	0	24.7	0	24.7	0	24.7	24.7
1	0	81	194	98	74	24.9	0	1	1	0	79.62		135	66	161	9.5	216	0.72	78.7	0		0	1	1	1	0	0	0	1	1	1	0		0	0	0	0	0	0	68.17	0	68.17	0	68.17	0	68.17	0	68.17	68.17
1	1	59	158	91	87	25.9	0	0	1	0	14.28		127	50	63.6	6.5	123	0.88	93.8	0		1	1	0	0	0	0	0	0	1	0	0		0	0	0	0	0	0	64.3	0	64.3	0	64.3	0	64.3	0	64.3	64.3
2	1	46	100	70	70	20.8	1	1	1	0	3.16		110	45	115	9.5	179	0.88	102.9	0		0	1	0	1	0	1	0	0	1	0	0		0	0	0	0	0	0	32.47	0	32.47	0	32.47	0	32.47	0	32.47	32.47
1	1	52	118	73	74	28.7	0	0	1	0	6.47		138	33	73	8.8	202	0.68	109.8	0		0	1	0	0	0	0	0	0	1	1	0		0	0	0	0	0	0	40.1	0	40.1	0	40.1	0	40.1	0	40.1	40.1
2	1	58	159	92	64	26.2	0	1	1	0	13.84		111	46	121	8.8	182	0.82	97.4	1		0	1	1	1	0	0	0	0	1	1	0		0	0	0	0	0	0	24.63	0	24.63	0	24.63	0	24.63	0	24.63	24.63
2	1	51	109	71	59	31.1	0	1	1	0	3.67		121	42	85	7	144	0.76	106	0		0	1	1	1	0	0	0	0	1	1	0		0	0	0	0	0	0	43.33	0	43.33	0	43.33	0	43.33	0	43.33	43.33
1	1	54	120	80	75	28.3	0	1	1	0	5.08		113	51	107	7.2	134	0.81	100.7	0		0	1	1	1	0	0	0	0	1	0	0		0	0	0	0	0	0	15.07	0	15.07	0	15.07	0	15.07	0	15.07	15.07
2	1	57	139	85	73	23.2	1	1	1	0	19.18		121	35	58	9.7	193	0.75	102	1		1	1	0	0	0	1	0	1	1	1	0		0	0	0	0	0	0	46.63	0	46.63	0	46.63	0	46.63	0	46.63	46.63
2	1	52	152	91	115	22.6	0	1	1	0	11.43		151	39	112	8.1	191	0.61	114.6	1		0	1	1	1	1	1	0	0	1	1	1		0	0	0	0	0	0	36.33	0	36.33	0	36.33	0	36.33	0	36.33	36.33
2	1	58	157	83	96	25.8	1	0	1	0	33.8		196	41	134	6.5	163	0.99	83.7	0		0	0	0	0	0	0	0	0	1	0	0		0	0	0	0	0	0	61.53	0	61.53	0	61.53	0	61.53	0	61.53	61.53
2	1	69	106	65	83	18.6	1	1	0	0	32.25		137	31	88.6	8.7	175	0.83	89.7	1		0	0	1	0	0	0	0	0	1	0	0		0	0	0	0	0	0	13.2	0	13.2	0	13.2	0	13.2	0	13.2	13.2
1	1	39	156	104	76	32.1	0	0	1	0	1.82		154	46	105	8.6	229	0.62	124.7	1		0	1	0	0	0	0	0	0	1	1	0		0	0	0	0	0	0	28.03	0	28.03	0	28.03	0	28.03	0	28.03	28.03
2	0	62	144	74	72	26.3	0	0	1	0	7.55		140	61	88	7	146	0.93	65.7	0		0	1	0	0	0	0	0	0	1	0	1		0	0	0	0	0	0	48.53	0	48.53	0	48.53	0	48.53	0	48.53	48.53
2	0	58	141	80	87	30.5	0	1	1	0	6.83		145	46	132	5.5	129	0.63	99.2	0		1	1	1	1	0	0	0	0	1	1	0		0	0	0	0	0	0	17	0	17	0	17	0	17	0	17	17
2	1	51	143	91	89	25.3	0	0	1	0	4.01		127	61	106	8.8	168	0.79	103.8	0		0	1	0	0	0	0	0	0	1	0	0		0	0	0	0	0	0	14.03	0	14.03	0	14.03	0	14.03	0	14.03	14.03
2	0	60	137	81	89	24.9	0	0	1	0	7.61		154	37	107	8.9	111	0.63	97.5	0		1	1	0	0	0	0	0	1	1	0	0		0	0	0	0	0	0	28.5	0	28.5	0	28.5	0	28.5	0	28.5	28.5
2	1	48	123	65	82	20.7	0	1	1	0	4.06		145	45	105	5.9	129	0.7	111.6	1		0	1	0	1	0	0	0	0	1	0	0		0	0	0	0	0	0	55.2	0	55.2	0	55.2	0	55.2	0	55.2	55.2
1	1	48	135	77	95	26.1	0	1	1	0	4.39		115	34	98	8.2	227	0.84	103.8	0		0	1	1	1	0	0	0	0	1	1	0		0	0	0	0	0	0	82.37	0	82.37	0	82.37	0	82.37	0	82.37	82.37
2	1	63	104	55	97	17.8	1	0	0	0	14.62		114	45	86	8.6	151	0.78	96	0		0	0	0	0	0	0	0	0	1	0	0		0	0	0	0	0	0	38.23	0	38.23	0	38.23	0	38.23	0	38.23	38.23
1	0	56	139	81	68	29.1	0	0	1	0	6.36		259	57	169.8	10.9	169	0.51	107.2	0		0	1	0	0	0	0	0	0	1	1	0		0	0	0	0	0	0	44.8	0	44.8	0	44.8	0	44.8	0	44.8	44.8
2	1	66	120	84	90	21.7	0	1	0	0	22.79		242	60	155.2	6.6	117	1.47	49.1	0		0	0	0	1	0	1	0	0	1	0	0		0	0	0	0	0	0	13.33	0	13.33	0	13.33	0	13.33	0	13.33	13.33
1	1	49	134	87	74	28.1	0	1	1	0	4.14		167	70	88	7.2	141	1.09	79.2	0		1	1	0	1	0	0	0	0	1	0	1		0	0	0	0	0	0	76.7	0	76.7	0	76.7	0	76.7	0	76.7	76.7
2	0	26	124	76	92	34.2	0	0	1	0	4.09		208	37	127.6	10	91	0.72	115.8	0		0	1	0	0	0	0	0	0	1	0	0		0	0	0	0	0	0	54.07	0	54.07	0	54.07	0	54.07	0	54.07	54.07
2	0	58	144	93	69	25.3	0	0	1	0	4.93		130	47	113	7.5	153	0.81	80.1	0		0	1	0	0	0	0	0	0	1	0	0		0	0	0	0	0	0	63.5	0	63.5	0	63.5	0	63.5	0	63.5	63.5
2	0	48	135	86	77	28.6	0	1	1	0	2.53		168	50	90.6	7.7	139	0.86	80.2	0		0	1	0	1	0	0	0	0	1	1	0		0	0	0	0	0	0	59.9	0	59.9	0	59.9	0	59.9	0	59.9	59.9
1	1	40	137	84	75	21.9	0	0	1	0	2.15		168	44	105	6.3	128	0.82	110.3	0		0	1	0	0	0	0	0	0	1	0	0		0	0	0	0	0	0	45.4	0	45.4	0	45.4	0	45.4	0	45.4	45.4
2	0	75	123	69	91	27.2	0	1	1	0	33.44		180	38	115.4	8.2	140	0.7	84.9	1		0	0	0	0	0	0	0	0	1	0	0		0	0	0	0	0	0	42.87	0	42.87	0	42.87	0	42.87	0	42.87	42.87
2	1	39	136	73	81	24.5	0	0	1	0	0.54		129	64	151	7.2	143	0.75	115.9	0		0	1	0	0	0	0	0	0	1	0	1		0	0	0	0	0	0	29.53	0	29.53	0	29.53	0	29.53	0	29.53	29.53
1	1	54	96	55	73	29.6	0	1	1	0	4.21		142	48	86	7.8	196	0.78	102.1	1		1	1	1	1	0	0	0	0	1	1	0		0	0	0	0	0	0	62.2	0	62.2	0	62.2	0	62.2	0	62.2	62.2
2	1	65	103	67	73	21.7	0	1	1	0	18.09		124	32	87	15	405	1.32	56	1		1	1	0	0	0	0	0	1	1	1	0		0	0	0	0	0	0	34.73	0	34.73	0	34.73	0	34.73	0	34.73	34.73
1	0	69	136	65	87	26.6	0	0	0	0	17.74		201	46	119	9.1	176	0.64	91.3	0		1	0	0	0	0	0	0	0	1	1	1		0	0	0	0	0	0	14.6	0	14.6	0	14.6	0	14.6	0	14.6	14.6
2	1	71	104	61	63	26.9	0	1	1	0	26.74		117	35	92	8	165	1.16	62.8	0		1	1	0	0	1	0	0	0	1	0	0		0	0	1	0	0	1	2.03	1	2.03	0	32.43	0	32.43	0	32.43	32.43
2	1	54	158	101	60	28.1	0	1	1	0	13.67		191	46	111	8.1	214	0.88	97.5	0		0	1	0	1	0	0	0	0	1	0	0		0	0	0	0	0	0	46	0	46	0	46	0	46	0	46	46
2	0	51	148	81	69	30.2	0	1	0	0	4		174	55	88.4	10	193	0.62	104.3	1		0	0	1	1	0	1	0	0	1	1	0		0	0	0	0	0	0	33.63	0	33.63	0	33.63	0	33.63	0	33.63	33.63
2	0	69	132	68	60	31.8	0	1	1	0	20.49		146	42	71	7.8	112	0.61	92.7	0		0	0	1	1	0	0	0	0	1	1	0		0	0	0	0	0	0	53.63	0	53.63	0	53.63	0	53.63	0	53.63	53.63
1	1	54	155	100	69	33	1	1	1	0	17.99		108	38	85	5.3	105	0.87	97.9	0		1	1	1	1	1	0	0	0	1	0	0		0	0	0	0	0	0	80.53	0	80.53	0	80.53	0	80.53	0	80.53	80.53
1	1	56	139	86	69	26.6	1	1	1	1	21.75		150	43	62.4	7.8	192	0.82	99.1	0		0	0	0	1	0	1	0	0	1	0	0		0	0	0	0	0	0	57.77	0	57.77	0	57.77	0	57.77	0	57.77	57.77
2	0	43	108	62	72	23.8	0	0	0	0	0.62		141	48	74.8	6.4	146	0.75	98	0		0	0	0	0	0	0	0	0	1	1	0		0	0	0	0	0	0	46.67	0	46.67	0	46.67	0	46.67	0	46.67	46.67
2	1	81	181	89	59	26.1	0	1	0	0	83.91		115	29	119	6.5	114	1.06	65.6	1		0	0	0	0	0	0	0	0	1	1	0		0	0	0	0	0	0	14.27	0	14.27	0	14.27	0	14.27	0	14.27	14.27
2	1	50	145	94	96	29.7	0	1	1	0	8.54		178	40	82.4	8.8	191	0.81	103.8	1		1	0	0	1	0	0	0	0	1	1	0		0	0	0	0	0	0	40.13	0	40.13	0	40.13	0	40.13	0	40.13	40.13
1	1	55	159	98	79	25.3	0	0	1	0	13.13		202	59	122	9.1	190	0.75	103.4	0		0	0	0	0	0	0	0	0	1	0	0		0	0	0	0	0	0	23.83	0	23.83	0	23.83	0	23.83	0	23.83	23.83
2	0	58	139	89	74	25.8	0	0	1	0	5.8		197	59	135	7.1	161	0.62	99.2	0		0	1	0	0	0	0	0	0	1	1	1		0	0	0	0	0	0	29.17	0	29.17	0	29.17	0	29.17	0	29.17	29.17
2	1	53	112	75	47	22.2	0	1	1	0	10.52		225	45	130.2	7	150	1.12	74.5	1		0	1	0	1	0	1	0	0	1	0	0		0	0	0	0	0	0	25.9	0	25.9	0	25.9	0	25.9	0	25.9	25.9
2	0	89	191	77	86	24.8	0	1	1	0	99.57		133	51	65	6.5	129	0.64	79.4	0		0	1	1	1	0	0	0	0	1	0	0		1	1	0	0	0	1	18.8	1	18.8	0	18.8	0	18.8	0	18.8	18.8
2	1	49	122	74	77	24.3	0	1	1	0	7.05		177	38	98	8.4	180	0.86	101.9	0		0	1	0	1	0	1	0	0	1	1	0		0	0	0	0	0	0	27.3	0	27.3	0	27.3	0	27.3	0	27.3	27.3
1	1	49	175	92	67	28.7	1	1	1	0	14.76		109	38	94	8.5	201	0.78	106.1	1		0	1	1	1	1	0	0	1	1	0	0		0	0	0	0	0	0	67.1	0	67.1	0	67.1	0	67.1	0	67.1	67.1
1	0	72	154	90	72	25.6	0	1	1	0	34.37		158	57	123	6.8	163	0.55	94	0		0	1	0	1	0	0	0	0	1	1	0		0	0	0	0	0	0	18.13	0	18.13	0	18.13	0	18.13	0	18.13	18.13
2	1	66	166	70	86	30.7	0	1	1	0	38.25		138	37	84	7.1	136	0.92	86.5	0		0	1	0	0	0	0	0	0	1	0	1		0	0	0	0	0	0	43.1	0	43.1	0	43.1	0	43.1	0	43.1	43.1
1	1	69	146	83	61	25	1	1	1	0	39.25		156	50	81	9.4	174	0.84	89.2	0		1	1	0	0	1	0	0	0	1	1	0		0	0	0	0	0	0	44.27	0	44.27	0	44.27	0	44.27	0	44.27	44.27
2	0	62	157	85	100	29.4	0	1	0	0	17.26		179	37	96.6	10.6	200	0.67	94.2	0		0	0	0	1	0	0	0	0	1	1	0		0	0	0	0	0	0	32.4	0	32.4	0	32.4	0	32.4	0	32.4	32.4
1	0	81	181	91	84	24.1	0	1	1	0	75.75		121	47	149	7.2	128	1	52.7	0		1	1	0	1	0	0	0	0	1	0	0		0	0	0	0	0	0	56.93	0	56.93	0	56.93	0	56.93	0	56.93	56.93
1	1	54	133	83	66	26.7	0	0	0	0	6.39		140	50	137	11.8	585	0.82	100.6	0		0	0	0	0	0	0	0	1	0	0	0		0	0	0	0	0	0	41.73	0	41.73	0	41.73	0	41.73	0	41.73	41.73
1	0	62	170	88	71	25	0	1	1	0	18.64		194	44	118.4	7.4	169	0.64	95.9	0		0	0	0	1	0	0	0	0	1	0	0		0	0	0	0	0	0	66.17	0	66.17	0	66.17	0	66.17	0	66.17	66.17
2	0	50	139	92	65	28.4	0	0	0	0	2.92		155	39	99.2	6.5	101	0.65	103.9	0		0	0	0	0	0	0	0	0	1	0	0		0	0	0	0	0	0	52.73	0	52.73	0	52.73	0	52.73	0	52.73	52.73
1	1	38	147	91	72	29.7	0	1	1	0	1.63		142	41	114	7.2	115	0.96	99.8	1		0	1	0	1	0	0	0	0	1	0	0		0	0	0	0	0	0	67.8	0	67.8	0	67.8	0	67.8	0	67.8	67.8
2	0	61	126	79	96	25	0	1	1	0	6.04		176	54	95.6	8.9	157	0.61	98.1	0		0	1	0	1	0	0	0	0	1	1	0		0	0	0	0	0	0	31.5	0	31.5	0	31.5	0	31.5	0	31.5	31.5
2	1	51	110	67	68	27.5	0	1	1	0	4.92		142	41	77.2	6.7	124	0.7	109.4	1		0	1	1	1	1	0	0	0	1	1	1		0	0	0	0	0	0	47.73	0	47.73	0	47.73	0	47.73	0	47.73	47.73
2	1	81	131	73	65	25.8	0	1	1	0	61.42		99	36	73	8.4	163	1.06	65.6	0		0	1	1	1	0	0	0	0	1	1	0		0	0	0	0	0	0	29.33	0	29.33	0	29.33	0	29.33	0	29.33	29.33
1	1	58	145	85	94	30.7	0	0	1	0	16.34		155	37	94.8	7.4	177	0.85	96	0		0	1	0	0	0	0	0	0	1	0	0		0	0	0	0	0	0	18.17	0	18.17	0	18.17	0	18.17	0	18.17	18.17
1	0	59	130	81	85	22.4	0	0	1	0	6.53		194	45	104.8	9.6	57	0.66	96.7	1		0	0	0	0	0	0	0	1	1	1	0		0	0	0	0	0	0	25.93	0	25.93	0	25.93	0	25.93	0	25.93	25.93
1	1	70	148	82	79	23	1	1	1	0	41.76		176	56	93.6	9.7	156	0.75	93	1		0	1	1	1	0	0	0	0	1	0	0		0	0	0	0	0	0	65.77	0	65.77	0	65.77	0	65.77	0	65.77	65.77
1	1	55	97	38	67	26.3	0	1	1	0	5.19		173	62	92.4	7.8	154	0.63	111.2	0		0	1	1	1	1	0	0	1	1	1	0		0	0	0	0	0	0	75.17	0	75.17	0	75.17	0	75.17	0	75.17	75.17
1	0	58	171	99	67	25.5	0	1	1	0	8.75		142	56	123	10.6	233	0.47	108.9	0		0	1	0	0	1	0	0	0	1	0	0		0	0	0	0	0	0	47.17	0	47.17	0	47.17	0	47.17	0	47.17	47.17
2	0	69	148	100	74	28.7	0	1	1	0	17.9		122	45	146	8.5	172	0.77	78.9	0		0	1	1	1	0	1	0	0	1	1	0		0	0	0	0	0	0	45.5	0	45.5	0	45.5	0	45.5	0	45.5	45.5
2	0	70	147	80	79	22.6	0	1	1	0	28.79		197	47	105.2	8	154	0.94	61.6	0		1	1	0	1	0	0	0	0	1	0	0		0	0	0	0	0	0	63.4	0	63.4	0	63.4	0	63.4	0	63.4	63.4
2	0	52	132	77	75	24.3	0	1	1	0	3.51		156	50	83	6.8	164	0.62	103.4	0		0	1	1	1	0	0	0	0	1	0	0		0	0	0	0	0	0	63.5	0	63.5	0	63.5	0	63.5	0	63.5	63.5
1	1	52	124	80	97	25.2	0	0	0	0	3.82		102	43	84	9.4	189	0.74	105.8	0		0	0	0	0	0	0	0	0	1	1	0		0	0	0	0	0	0	27.5	0	27.5	0	27.5	0	27.5	0	27.5	27.5
2	1	47	133	77	63	33.3	0	1	1	0	4.05		144	43	113	6.4	129	0.99	90.6	1		0	1	0	0	0	0	0	0	1	0	0		0	0	0	0	0	0	48.23	0	48.23	0	48.23	0	48.23	0	48.23	48.23
2	1	74	193	97	54	25.1	1	0	1	0	72.49		195	37	131.8	7.9	163	0.86	85.7	0		0	0	0	0	0	0	0	0	1	0	0		0	0	0	0	0	0	40.63	0	40.63	0	40.63	0	40.63	0	40.63	40.63
1	1	67	121	63	76	22.6	0	0	0	0	20.86		191	61	113.4	7.6	177	0.8	92.7	0		0	0	0	0	0	0	0	0	1	1	0		0	0	0	0	0	0	25.23	0	25.23	0	25.23	0	25.23	0	25.23	25.23
1	1	44	169	82	90	31.6	0	1	1	0	2.79		108	42	122	6.9	116	0.85	106	0		0	1	0	1	0	0	0	0	1	0	0		0	0	0	0	0	0	76.43	0	76.43	0	76.43	0	76.43	0	76.43	76.43
1	1	51	126	85	78	23.5	0	1	1	0	6.63		151	41	77	7.3	197	0.79	104.3	0		1	1	0	1	0	0	0	0	1	0	0		0	0	0	0	0	0	43.2	0	43.2	0	43.2	0	43.2	0	43.2	43.2
1	1	43	153	92	66	29.3	0	0	0	0	6.32		202	37	130.4	6.1	107	0.76	111.7	0		0	0	0	0	0	0	0	0	1	0	0		0	0	0	0	0	0	37	0	37	0	37	0	37	0	37	37
1	0	49	159	69	68	25.4	0	0	1	0	2.44		155	51	93	7.9	194	0.53	111.9	0		0	1	0	0	0	0	0	0	1	0	0		0	0	0	0	0	0	57.13	0	57.13	0	57.13	0	57.13	0	57.13	57.13
2	0	64	122	70	90	23.4	0	1	0	0	9.47		191	42	115.6	7.8	115	1.06	55.5	1		1	0	0	1	0	0	0	0	1	1	1		0	0	0	0	0	0	62.1	0	62.1	0	62.1	0	62.1	0	62.1	62.1
1	1	63	145	83	79	34.8	0	1	1	0	25.71		137	38	82	8.6	203	0.63	104.6	1		1	1	0	1	0	1	0	0	1	1	0		0	0	0	0	0	0	63.27	0	63.27	0	63.27	0	63.27	0	63.27	63.27
1	0	51	146	86	71	36	0	1	1	0	2.69		165	55	111	7.2	112	0.53	109.7	0		0	0	0	1	0	0	0	0	1	1	0		0	0	0	0	0	0	77.83	0	77.83	0	77.83	0	77.83	0	77.83	77.83
2	0	65	154	82	90	32.5	0	1	1	0	19.87		169	44	109	8.1	112	1.02	57.6	0		1	1	0	0	0	0	0	1	1	0	0		0	0	0	0	1	0	17.5	1	0.133333	0	17.5	0	17.5	0	17.5	17.5
2	0	63	118	76	71	25.3	0	0	1	0	8.61		168	35	125	9.3	131	0.74	86	0		0	1	0	0	0	0	0	1	1	1	0		0	0	0	0	0	0	42.97	0	42.97	0	42.97	0	42.97	0	42.97	42.97
1	1	35	103	65	90	30.2	0	1	1	0	0.56		143	37	139	8	179	1.01	95.9	1		0	1	0	1	0	0	0	0	1	1	0		0	0	0	0	0	0	19.73	0	19.73	0	19.73	0	19.73	0	19.73	19.73
1	1	80	137	76	93	22.5	1	1	1	0	57.23		189	48	110	8.8	265	1.07	65.1	1		0	1	1	1	0	0	0	1	1	1	0		0	0	0	1	0	1	24.6333	1	24.6333	0	38.07	0	38.07	0	38.07	38.07
2	1	66	164	72	70	26.8	1	0	1	0	37.47		164	61	94	9	202	0.76	95.1	1		1	1	0	0	0	0	0	0	1	1	1		0	0	0	0	0	0	45.27	0	45.27	0	45.27	0	45.27	0	45.27	45.27
1	0	71	155	96	83	27.6	0	1	1	0	34.37		172	48	99.6	6.1	99	0.59	92.2	0		1	1	1	1	1	0	0	0	1	0	0		0	0	0	0	0	0	19.77	0	19.77	0	19.77	0	19.77	0	19.77	19.77
2	0	58	149	89	94	25.4	0	0	1	1	5.71		151	53	149	7.5	143	0.71	93.7	0		0	1	0	0	0	0	0	0	1	0	0		0	0	0	0	0	0	50.33	0	50.33	0	50.33	0	50.33	0	50.33	50.33
1	0	42	125	82	87	16.7	0	0	0	0	0.51		175	75	87	8	130	0.62	111.6	0		0	0	0	0	0	0	0	0	1	1	0		0	0	0	0	0	0	79.33	0	79.33	0	79.33	0	79.33	0	79.33	79.33
2	1	63	121	67	69	30.8	0	1	1	0	19.79		162	42	93	7.4	147	0.92	88.3	1		0	0	0	1	0	1	0	0	1	0	0		0	0	0	0	0	0	24.7	0	24.7	0	24.7	0	24.7	0	24.7	24.7
1	1	56	113	78	90	26.1	0	1	1	0	8.26		143	47	71	10.4	274	0.89	95.3	0		0	1	0	1	0	0	0	1	1	0	0		0	0	0	0	0	0	67.13	0	67.13	0	67.13	0	67.13	0	67.13	67.13
1	1	24	145	81	71	35.4	0	0	1	0	0.55		260	45	192.4	11	93	0.9	119.5	0		0	1	0	0	0	0	0	0	1	0	0		0	0	0	0	0	0	20.47	0	20.47	0	20.47	0	20.47	0	20.47	20.47
2	0	48	172	82	64	23.4	0	1	0	0	3.98		187	60	112.8	6.9	154	0.67	103.8	0		0	0	1	1	1	0	0	0	1	0	0		0	0	0	0	0	0	32.13	0	32.13	0	32.13	0	32.13	0	32.13	32.13
1	1	47	139	86	83	24.9	0	1	1	0	6.03		182	41	78	8.1	156	0.76	108.6	1		0	0	0	1	0	0	0	0	1	1	1		0	0	0	0	0	0	70.73	0	70.73	0	70.73	0	70.73	0	70.73	70.73
2	0	65	141	88	76	19.6	0	0	0	0	9.75		217	100	103.4	8.6	182	0.58	97	0		0	0	0	0	0	0	0	0	1	1	0		0	0	0	0	0	0	42.2	0	42.2	0	42.2	0	42.2	0	42.2	42.2
2	1	49	152	92	73	28.4	0	0	1	0	5.59		120	34	74	8.9	187	0.79	105.6	0		0	1	0	0	0	0	0	0	1	0	1		0	0	0	0	0	0	48.07	0	48.07	0	48.07	0	48.07	0	48.07	48.07
2	1	43	103	70	54	25	0	1	1	0	2.65		213	51	145.6	8.5	164	0.89	104.8	0		0	0	0	1	0	0	0	0	1	0	0		0	0	0	0	0	0	34.07	0	34.07	0	34.07	0	34.07	0	34.07	34.07
1	1	44	120	80	66	29.1	0	0	0	0	2.18		183	60	110.4	5.8	119	0.85	105.8	0		0	0	0	0	0	0	0	0	1	0	0		0	0	0	0	0	0	50.37	0	50.37	0	50.37	0	50.37	0	50.37	50.37
2	1	44	158	86	76	32.5	0	1	1	0	3.78		147	40	85.2	7.3	151	0.86	105.6	1		0	1	1	1	0	1	0	1	1	0	0		0	0	0	0	0	0	23.73	0	23.73	0	23.73	0	23.73	0	23.73	23.73
1	0	26	183	106	86	39.3	0	0	1	0	3.33		198	47	143	5.3	202	0.64	123.4	0		0	0	0	0	0	0	0	0	1	0	0		0	0	0	0	0	0	53.93	0	53.93	0	53.93	0	53.93	0	53.93	53.93
2	1	61	128	71	52	27.1	1	1	1	1	15.68		103	56	91	8.6	155	1	81.1	0		1	1	1	1	0	0	0	0	1	0	0		0	0	0	0	0	0	32.4	0	32.4	0	32.4	0	32.4	0	32.4	32.4
2	1	66	122	71	61	27.8	0	1	1	0	18.92		120	55	41.6	8.1	153	0.74	95.9	1		1	1	1	1	0	1	0	0	1	1	0		0	0	0	0	0	0	37.1	0	37.1	0	37.1	0	37.1	0	37.1	37.1
2	1	59	142	92	62	35.3	0	1	1	0	13.58		137	45	90	7	127	0.84	95.7	0		0	1	0	1	0	0	0	0	1	0	0		0	0	0	0	0	0	48.73	0	48.73	0	48.73	0	48.73	0	48.73	48.73
1	1	52	120	75	73	32.1	1	1	1	0	11.98		122	37	114	5.3	76	1.03	83.2	1		1	1	1	1	1	1	0	0	1	1	0		0	0	0	0	0	0	26.17	0	26.17	0	26.17	0	26.17	0	26.17	26.17
1	1	78	151	85	93	25.6	0	1	1	1	60.73		162	57	122	7.4	125	0.88	82.6	0		0	1	1	1	0	1	0	0	1	0	0		0	0	0	0	0	0	16.5	0	16.5	0	16.5	0	16.5	0	16.5	16.5
2	1	55	137	83	62	25.5	0	0	0	0	10.92		202	56	127	7.5	149	0.75	103.2	0		0	0	0	0	0	0	0	0	1	0	0		0	0	0	0	0	0	31.77	0	31.77	0	31.77	0	31.77	0	31.77	31.77
1	1	48	151	81	63	24.5	0	1	1	0	8.7		182	36	165	7.6	149	0.96	93.2	0		1	1	0	1	0	0	0	0	1	0	0		0	0	0	0	0	0	65.13	0	65.13	0	65.13	0	65.13	0	65.13	65.13
2	0	51	138	76	88	25.2	0	0	1	0	2.29		179	59	104	7.6	152	0.45	116.4	0		0	0	0	0	0	0	0	0	1	1	0		0	0	0	0	0	0	62.07	0	62.07	0	62.07	0	62.07	0	62.07	62.07
1	0	23	113	70	95	30.6	0	0	0	0	3.06		235	49	149	7.6	188	0.59	129.4	1		0	0	0	0	0	0	0	0	1	0	0		0	0	0	0	0	0	31.27	0	31.27	0	31.27	0	31.27	0	31.27	31.27
2	1	43	107	63	57	26.4	0	1	1	0	0.93		101	44	100	5.9	127	1.09	82.6	0		0	1	1	1	1	0	0	0	1	0	0		0	0	0	0	0	0	31.97	0	31.97	0	31.97	0	31.97	0	31.97	31.97
2	1	60	148	73	73	25.1	0	1	1	0	19.02		185	60	115	9	236	0.82	96.2	1		0	1	1	0	0	0	0	0	1	1	1		0	0	0	0	0	0	32.87	0	32.87	0	32.87	0	32.87	0	32.87	32.87
1	0	70	123	69	68	21.8	0	0	1	1	15.17		147	39	107	6.3	128	1	57.3	0		0	1	0	0	0	0	1	0	0	1	0		0	0	0	0	0	0	46.6	0	46.6	0	46.6	0	46.6	0	46.6	46.6
1	1	48	106	66	76	23.6	0	0	1	0	4.3		170	38	167	7.2	165	0.7	111.2	0		0	1	0	0	0	0	0	0	1	0	1		0	0	0	0	0	0	62	0	62	0	62	0	62	0	62	62
1	0	65	191	82	70	22	0	0	1	0	21.84		132	35	74.2	8.7	158	0.76	82.1	0		0	1	0	0	0	0	0	1	1	0	0		0	0	0	0	0	0	77.6	0	77.6	0	77.6	0	77.6	0	77.6	77.6
1	1	45	111	70	72	20.9	0	0	1	0	1.86		151	49	75.6	11.7	209	0.83	106.5	0		0	1	0	0	0	0	0	1	1	1	1		0	0	0	0	0	0	28.27	0	28.27	0	28.27	0	28.27	0	28.27	28.27
2	1	54	123	66	56	23.4	1	1	1	0	12.42		124	47	77	6.1	103	0.82	100	0		0	1	0	1	0	0	0	0	1	0	0		0	0	0	0	0	0	55.7	0	55.7	0	55.7	0	55.7	0	55.7	55.7
1	0	43	123	73	82	28.1	0	1	1	0	1.6		218	52	122.4	8.6	278	0.57	113.6	0		0	0	0	1	0	0	0	0	1	1	0		0	0	0	0	0	0	52.2	0	52.2	0	52.2	0	52.2	0	52.2	52.2
1	1	53	112	69	65	25.5	1	0	1	0	12.43		162	42	106	8.2	175	0.93	93.4	0		0	1	0	0	0	0	0	0	1	0	0		0	0	0	0	0	0	73.2	0	73.2	0	73.2	0	73.2	0	73.2	73.2
2	1	48	147	77	67	29.9	0	1	1	0	8.95		209	49	119.4	6.9	139	0.93	96.6	1		0	0	1	1	0	0	0	0	1	1	0		0	0	0	0	0	0	64.6	0	64.6	0	64.6	0	64.6	0	64.6	64.6
1	1	59	130	74	81	27.6	0	1	0	0	17.53		210	55	126.2	7.4	169	1.19	66.3	1		1	0	0	1	0	0	0	0	1	0	0		0	0	0	0	0	0	66.77	0	66.77	0	66.77	0	66.77	0	66.77	66.77
1	0	68	139	73	76	24.7	0	1	0	0	15.85		174	50	212	7.5	129	0.69	89.6	1		0	0	1	1	0	0	0	1	1	1	0		0	0	0	0	0	0	41.7	0	41.7	0	41.7	0	41.7	0	41.7	41.7
2	0	55	115	73	92	21.3	0	1	1	0	4.43		199	51	129	10.3	149	0.71	95.9	0		0	1	0	1	0	0	0	0	1	1	0		0	0	0	0	0	0	44.6	0	44.6	0	44.6	0	44.6	0	44.6	44.6
1	1	53	123	82	80	27.1	0	1	1	0	5.3		132	44	87	7.5	161	0.94	92.4	1		0	1	1	1	0	0	0	0	1	0	0		0	0	0	0	0	0	29.13	0	29.13	0	29.13	0	29.13	0	29.13	29.13
1	0	52	135	86	66	21.7	0	0	0	0	2.2		188	72	97.6	8	138	0.79	86	0		0	0	0	0	0	0	0	0	1	1	0		0	0	0	0	0	0	24.63	0	24.63	0	24.63	0	24.63	0	24.63	24.63
1	1	62	129	87	71	27.2	0	1	1	1	14.67		175	64	116	6.8	201	0.83	94.3	1		0	1	1	1	1	0	1	0	1	0	0		0	0	0	0	0	0	14.23	0	14.23	0	14.23	0	14.23	0	14.23	14.23
2	1	72	138	76	73	31.4	1	1	1	0	45.49		152	49	82	7.9	183	1.22	59.1	1		1	1	0	0	0	0	0	1	1	0	0		0	0	0	1	0	1	47.73	1	47.73	0	52.07	0	52.07	0	52.07	52.07
2	1	61	146	80	70	25.1	1	1	1	0	25.85		119	44	74	6.2	131	0.91	90.8	0		1	1	0	1	1	0	0	0	1	0	0		0	0	0	1	0	1	14.2333	1	14.2333	0	50.07	0	50.07	0	50.07	50.07
2	1	44	151	97	61	30	0	1	1	0	2.14		105	41	145	8	161	1.02	89.2	0		0	1	1	1	0	0	0	0	1	0	0		0	0	0	0	0	0	38	0	38	0	38	0	38	0	38	38
2	1	50	104	55	72	21.8	0	1	1	0	6.19		188	40	105.6	8	181	0.65	113.4	1		0	1	0	1	0	0	0	0	1	0	0		0	0	0	0	0	0	36.6	0	36.6	0	36.6	0	36.6	0	36.6	36.6
2	0	65	134	83	85	25.8	0	1	1	0	15.54		189	45	124.4	6	100	0.53	99.9	0		0	0	0	1	0	0	0	0	1	0	0		0	0	0	0	0	0	51.27	0	51.27	0	51.27	0	51.27	0	51.27	51.27
1	1	56	133	76	70	28.4	0	1	1	0	11.18		169	51	98.2	7.5	124	0.7	105.9	1		0	1	0	1	0	0	0	0	1	0	0		0	0	0	0	0	0	44.77	0	44.77	0	44.77	0	44.77	0	44.77	44.77
2	1	48	121	82	77	22.5	0	0	1	0	5.15		184	41	106	10.5	297	0.7	111.9	0		1	0	0	0	0	0	0	1	1	1	0		0	0	0	0	0	0	56.9	0	56.9	0	56.9	0	56.9	0	56.9	56.9
1	0	19	126	97	90	27.7	0	1	1	0	4.59		185	49	160	8.4	217	0.69	126.4	1		0	0	0	0	0	0	0	0	1	0	0		0	0	0	0	0	0	29.1	0	29.1	0	29.1	0	29.1	0	29.1	29.1
2	1	64	144	79	56	25.9	1	1	1	0	28.51		156	57	141	9.9	106	1.18	64.7	1		0	1	0	1	0	1	0	1	1	0	0		0	0	0	0	0	0	20.7	0	20.7	0	20.7	0	20.7	0	20.7	20.7
2	0	68	192	95	82	31.6	0	1	1	0	32.14		145	64	187	8.1	200	0.72	86.1	1		0	1	1	1	1	0	0	1	1	0	0		0	0	0	0	0	0	53.7	0	53.7	0	53.7	0	53.7	0	53.7	53.7
1	1	60	125	70	76	28.9	0	1	1	0	19.12		196	35	110.4	7.4	183	0.8	97.2	0		0	1	0	0	1	0	0	0	1	0	0		0	0	0	0	0	0	28.47	0	28.47	0	28.47	0	28.47	0	28.47	28.47
1	1	38	145	101	89	27.8	0	1	1	0	1.51		162	50	130	9.1	220	0.99	96.3	0		0	1	1	1	0	0	0	0	1	1	1		0	0	0	0	0	0	67.93	0	67.93	0	67.93	0	67.93	0	67.93	67.93
2	0	41	123	82	67	29.6	0	0	1	0	1.89		217	45	110.2	8	169	0.63	111.3	0		0	1	0	0	0	0	0	0	1	1	1		0	0	0	0	0	0	13.67	0	13.67	0	13.67	0	13.67	0	13.67	13.67
2	1	54	144	84	60	26	0	0	1	0	7.02		138	56	76	6.4	141	1.02	82.8	0		1	1	0	0	0	0	0	0	1	0	0		0	0	0	0	0	0	59.87	0	59.87	0	59.87	0	59.87	0	59.87	59.87
1	1	48	125	63	68	27.5	0	0	1	0	7.07		231	46	117	10.5	233	0.67	113.6	1		0	1	0	0	0	0	0	0	1	1	0		0	0	0	0	0	0	45.93	0	45.93	0	45.93	0	45.93	0	45.93	45.93
2	0	57	124	75	72	19.5	0	0	1	0	3.65		138	44	142	8.9	168	0.55	104.3	0		0	1	0	0	0	0	0	0	1	1	0		0	0	0	0	0	0	31.47	0	31.47	0	31.47	0	31.47	0	31.47	31.47
1	1	44	150	87	66	27.1	1	1	1	0	11.95		157	41	143	6.7	126	0.68	116.5	0		0	1	0	1	0	0	0	0	1	0	1		0	0	0	0	0	0	67.93	0	67.93	0	67.93	0	67.93	0	67.93	67.93
2	1	44	125	80	69	28.2	0	0	1	0	11.15		237	24	192.6	8.9	95	1	91.1	0		0	1	0	0	0	0	0	0	1	1	0		0	0	0	0	0	0	17.03	0	17.03	0	17.03	0	17.03	0	17.03	17.03
1	1	62	121	68	67	22.9	0	1	1	0	13.55		111	44	95	7.1	117	0.94	86.5	0		0	1	0	0	0	0	0	0	1	0	0		0	0	0	0	0	0	57.67	0	57.67	0	57.67	0	57.67	0	57.67	57.67
1	0	45	139	82	86	24.8	0	0	1	0	2.1		219	55	145.4	9.1	168	0.68	105.8	0		0	0	0	0	0	0	0	0	1	0	0		0	0	0	0	0	0	35.6	0	35.6	0	35.6	0	35.6	0	35.6	35.6
2	1	41	152	96	87	30.4	0	1	1	0	2.59		157	47	94.6	11.2	165	0.77	112.8	0		0	0	1	1	0	0	0	1	1	1	0		0	0	0	0	0	0	27.43	0	27.43	0	27.43	0	27.43	0	27.43	27.43
2	1	56	144	87	75	30	0	1	1	0	9.27		124	46	75	8.2	161	0.85	97.2	0		1	1	0	0	1	0	0	0	1	1	1		0	0	0	0	0	0	21.63	0	21.63	0	21.63	0	21.63	0	21.63	21.63
1	1	38	130	72	71	27.9	0	0	1	0	2.24		241	53	165.6	8.9	202	1.16	79.5	0		0	1	0	0	0	0	0	0	1	0	0		0	0	0	0	0	0	42.97	0	42.97	0	42.97	0	42.97	0	42.97	42.97
1	0	33	117	67	76	26.9	0	0	0	0	0.24		166	70	165	7.5	117	0.79	98.2	0		0	0	0	0	0	0	0	0	1	0	0		0	0	0	0	0	0	31.67	0	31.67	0	31.67	0	31.67	0	31.67	31.67
1	1	61	171	106	62	27.1	0	0	0	0	28.73		204	44	124	6.1	108	1.35	56.4	1		0	0	0	0	0	0	0	0	1	1	0		0	0	0	0	0	0	58.6	1	49.4667	0	58.6	0	58.6	0	58.6	58.6
1	1	57	129	79	67	24.9	1	1	1	0	19.47		125	39	70.8	6.4	131	0.82	97.9	0		1	1	0	1	1	0	0	0	1	0	0		0	0	0	0	0	0	72.83	0	72.83	0	72.83	0	72.83	0	72.83	72.83
2	1	47	148	101	82	29.3	0	1	1	0	4.7		150	49	76	8.3	169	0.85	103.8	0		0	1	0	1	0	0	0	0	1	0	0		0	0	0	0	0	0	31.93	0	31.93	0	31.93	0	31.93	0	31.93	31.93
1	0	47	133	70	71	21.8	0	1	1	0	1.64		164	64	126	11.2	163	0.53	112.8	1		0	1	1	1	0	0	0	0	1	1	0		0	0	0	0	0	0	82.07	0	82.07	0	82.07	0	82.07	0	82.07	82.07
2	0	59	131	71	79	17.5	0	1	1	0	3.52		153	79	191	12.5	110	0.65	97.4	1		0	1	0	0	1	0	0	1	1	0	0		0	0	0	0	0	0	28.67	0	28.67	0	28.67	0	28.67	0	28.67	28.67
2	0	31	118	76	76	29.7	0	0	0	0	1.53		197	41	133.4	7.4	168	0.46	132.4	0		0	0	0	0	0	0	0	0	1	0	0		0	0	0	0	0	0	23.23	0	23.23	0	23.23	0	23.23	0	23.23	23.23
2	1	52	107	65	74	27.8	1	1	0	0	15.35		181	34	124	7.9	221	0.69	109	0		0	0	1	1	0	1	0	1	1	0	0		0	0	0	0	0	0	44.6	0	44.6	0	44.6	0	44.6	0	44.6	44.6
1	0	55	106	57	72	21.6	0	0	0	0	2.68		222	63	125.6	7.7	160	0.62	101.3	1		0	0	0	0	0	0	0	0	1	0	0		0	0	0	0	0	0	61.07	0	61.07	0	61.07	0	61.07	0	61.07	61.07
2	1	36	195	98	98	30.8	1	1	0	0	14.86		203	39	136.6	11.6	195	0.84	113	0		0	0	1	0	0	0	0	1	1	0	0		0	0	0	0	0	0	17.17	0	17.17	0	17.17	0	17.17	0	17.17	17.17
2	0	50	122	79	108	24.7	0	0	0	0	2.48		175	42	115	7.8	202	0.46	116.2	0		0	0	0	0	0	0	0	0	1	1	0		0	0	0	0	0	0	20.77	0	20.77	0	20.77	0	20.77	0	20.77	20.77
2	0	44	138	87	82	26	0	1	0	0	2.17		164	46	93.2	7.7	182	0.93	74.8	1		0	0	1	1	0	1	0	1	1	0	0		0	0	0	0	0	0	36.87	0	36.87	0	36.87	0	36.87	0	36.87	36.87
1	0	56	170	116	71	24	0	1	1	0	5.59		101	49	81	9.3	184	0.57	103.6	1		1	1	1	1	0	0	0	0	1	1	0		0	0	0	0	0	0	52.67	0	52.67	0	52.67	0	52.67	0	52.67	52.67
2	1	59	128	76	80	28.1	1	1	1	0	26.93		169	39	123	9	184	0.8	98.1	0		0	0	0	0	0	0	0	0	1	0	0		0	0	0	0	0	0	52.73	0	52.73	0	52.73	0	52.73	0	52.73	52.73
1	1	43	131	81	124	29.7	1	0	1	0	7		161	46	94	7.8	152	1.02	89.6	0		0	1	0	0	0	0	0	0	1	0	0		0	0	0	0	0	0	69.9	0	69.9	0	69.9	0	69.9	0	69.9	69.9
1	1	54	97	38	77	27.8	0	1	0	0	4.77		132	44	67	7.7	185	0.8	101.3	1		0	0	0	1	0	0	0	0	1	1	0		0	0	0	0	0	0	14.63	0	14.63	0	14.63	0	14.63	0	14.63	14.63
2	1	72	143	83	71	28.3	0	1	1	0	49.77		159	32	100.8	7.4	130	0.84	87.5	1		0	1	1	1	0	1	0	0	1	1	0		0	0	0	0	0	0	17.67	0	17.67	0	17.67	0	17.67	0	17.67	17.67
2	0	75	94	46	96	34.5	0	1	1	0	21.94		180	46	114	8.2	232	0.62	88.1	0		0	1	1	0	0	0	0	0	1	0	0		0	0	0	0	0	0	20.73	0	20.73	0	20.73	0	20.73	0	20.73	20.73
1	0	80	130	75	94	27.2	0	1	1	1	47.88		141	72	66	7.9	187	0.73	77.9	0		0	1	1	0	1	0	1	0	1	1	0		0	0	0	0	0	0	36.1	0	36.1	0	36.1	0	36.1	0	36.1	36.1
2	1	47	113	82	96	26.6	0	1	1	0	2.57		131	45	124	9.7	212	0.68	113.9	1		1	1	1	1	0	0	0	0	1	0	0		0	0	0	0	0	0	25.37	0	25.37	0	25.37	0	25.37	0	25.37	25.37
1	1	51	122	67	81	24.1	0	1	1	0	3.83		145	66	190	11.1	258	0.79	104	1		0	1	1	1	1	0	0	0	1	1	0		0	0	0	0	0	0	17.67	0	17.67	0	17.67	0	17.67	0	17.67	17.67
1	1	58	116	75	96	25.8	0	1	1	0	6.88		132	56	73	7.1	178	1.02	80.8	0		0	1	1	1	0	0	0	0	1	0	0		0	0	0	0	0	0	65.33	0	65.33	0	65.33	0	65.33	0	65.33	65.33
1	1	75	106	54	66	23.4	0	0	1	0	31.06		136	36	73	9	170	0.84	86	0		1	1	0	0	0	0	0	0	1	1	0		0	0	0	0	0	0	66.03	0	66.03	0	66.03	0	66.03	0	66.03	66.03
2	1	60	123	73	74	22.3	0	1	1	0	12.54		186	62	108.6	7.4	153	0.87	93.5	0		0	1	1	1	0	0	0	0	1	1	0		0	0	0	0	0	0	47.07	0	47.07	0	47.07	0	47.07	0	47.07	47.07
1	1	59	141	83	89	20.9	1	1	1	0	27.86		165	47	127	6.5	133	0.73	101.5	0		0	1	0	1	0	0	0	0	1	0	0		0	0	0	0	0	0	16.27	0	16.27	0	16.27	0	16.27	0	16.27	16.27
2	0	55	158	83	65	26.8	0	0	1	0	5.18		228	69	136.4	7.1	139	0.46	112.1	0		0	1	0	0	0	0	0	0	1	0	0		0	0	0	0	0	0	47.37	0	47.37	0	47.37	0	47.37	0	47.37	47.37
2	1	51	133	60	77	24.5	1	1	1	0	7.88		110	55	110	7.1	159	1.2	69.6	1		0	1	1	1	0	1	0	0	1	1	1		0	0	0	0	0	0	27.3	0	27.3	0	27.3	0	27.3	0	27.3	27.3
1	1	69	154	76	78	25.9	0	1	1	0	41.17		127	38	100	9.4	287	0.85	88.7	1		1	1	1	1	0	0	0	0	1	1	0		0	0	0	0	0	0	26.57	0	26.57	0	26.57	0	26.57	0	26.57	26.57
2	1	64	139	78	82	27.6	0	1	1	1	21.44		120	42	66	8.6	185	0.72	98.8	0		1	1	1	1	1	0	1	0	1	1	0		0	0	0	0	0	0	17.5	0	17.5	0	17.5	0	17.5	0	17.5	17.5
1	1	44	206	120	78	30.8	0	0	1	0	4.54		121	38	79	10	189	0.83	107.2	0		0	1	0	0	0	0	0	0	1	1	1		0	0	0	0	0	0	80.2	0	80.2	0	80.2	0	80.2	0	80.2	80.2
2	0	47	134	94	88	24.5	0	0	1	0	4.99		296	44	162.4	8.9	155	0.73	98.2	1		0	1	0	0	0	0	0	0	1	0	0		0	0	0	0	0	0	46.63	0	46.63	0	46.63	0	46.63	0	46.63	46.63
1	1	42	113	81	69	25.1	0	0	1	0	1.62		144	41	71.2	6.5	147	0.86	106.8	0		0	1	0	0	0	0	0	0	1	0	0		0	0	0	0	0	0	80.2	0	80.2	0	80.2	0	80.2	0	80.2	80.2
1	0	65	132	68	103	22.5	0	0	1	0	8.46		107	54	62	7.3	171	0.52	100	0		0	1	0	0	0	0	0	0	1	0	0		0	0	0	0	0	0	50.43	0	50.43	0	50.43	0	50.43	0	50.43	50.43
1	0	42	147	79	77	29.9	0	1	0	0	3.21		193	43	111	7	171	0.62	111.5	1		0	0	0	1	0	1	0	0	1	0	0		0	0	0	0	0	0	38.77	0	38.77	0	38.77	0	38.77	0	38.77	38.77
2	1	41	136	87	80	29.7	1	0	0	0	3.73		130	51	75	9.3	132	0.74	114.3	1		0	0	0	0	0	0	0	0	1	0	0		0	0	0	0	0	0	46.87	0	46.87	0	46.87	0	46.87	0	46.87	46.87
2	0	65	167	88	63	37.3	0	1	1	0	22.15		148	41	85.4	7.1	149	0.66	92.6	1		0	1	1	1	0	0	0	0	1	0	0		0	0	0	0	0	0	39.6	0	39.6	0	39.6	0	39.6	0	39.6	39.6
2	1	60	126	77	53	23.1	1	1	1	0	25.9		188	52	133	13.8	139	0.85	94.6	0		1	0	1	1	0	0	0	0	1	0	0		0	0	0	0	0	0	47.1	0	47.1	0	47.1	0	47.1	0	47.1	47.1
1	1	47	162	84	79	29.9	0	1	1	0	10.17		192	41	124	8.9	268	0.84	104.1	1		0	0	1	1	0	0	0	0	1	0	0		0	0	0	0	0	0	84.73	0	84.73	0	84.73	0	84.73	0	84.73	84.73
1	1	74	135	95	59	31.9	0	1	1	1	43.55		146	49	75.6	7.8	128	0.9	84.1	0		0	1	0	1	1	1	1	0	1	1	0		0	0	0	0	0	0	14.93	0	14.93	0	14.93	0	14.93	0	14.93	14.93
1	1	35	155	110	90	30	0	0	1	0	1.28		155	39	78	7.3	136	0.87	111.7	1		0	1	0	0	0	0	0	0	1	1	0		0	0	0	0	0	0	82.27	0	82.27	0	82.27	0	82.27	0	82.27	82.27
1	0	68	132	78	86	28.7	0	1	1	0	17.47		140	49	66.8	7.4	134	0.65	91.4	0		0	1	1	1	0	0	0	0	1	1	0		0	0	0	0	0	0	37.13	0	37.13	0	37.13	0	37.13	0	37.13	37.13
2	0	43	174	99	73	29.3	0	0	0	0	2.87		210	53	124	11.5	250	0.55	114.8	1		0	0	0	0	0	0	0	0	1	0	0		0	0	0	0	0	0	32.17	0	32.17	0	32.17	0	32.17	0	32.17	32.17
2	0	74	135	64	79	23.6	0	1	1	0	34.21		172	59	101	7.7	99	1.11	49	1		1	1	1	1	0	0	0	0	1	1	0		0	0	0	0	0	0	24.87	0	24.87	0	24.87	0	24.87	0	24.87	24.87
2	0	66	135	81	71	23.8	0	1	1	0	13.92		102	35	92	9	114	0.69	91	1		0	1	0	1	0	0	0	0	1	0	0		0	0	0	0	0	0	33.33	0	33.33	0	33.33	0	33.33	0	33.33	33.33
1	0	44	197	120	98	29.9	0	0	1	0	5.13		167	35	87.8	8	105	0.69	105.8	0		0	1	0	0	0	0	0	0	1	1	0		0	0	0	0	0	0	45.17	0	45.17	0	45.17	0	45.17	0	45.17	45.17
2	0	63	158	87	74	28.7	0	1	1	0	16.44		165	47	98.8	9.1	215	0.78	80.9	0		0	1	1	1	0	0	0	0	1	0	0		0	0	0	0	0	0	22.1	0	22.1	0	22.1	0	22.1	0	22.1	22.1
1	0	68	137	71	62	34.2	0	1	1	0	16.94		184	46	134	6.4	103	0.67	90.1	0		1	1	1	1	1	0	0	0	1	0	0		0	0	0	0	0	0	44.47	0	44.47	0	44.47	0	44.47	0	44.47	44.47
2	1	60	112	70	96	27.8	0	1	1	0	10.9		122	40	105	9.4	181	0.79	97.8	0		0	1	1	1	0	0	0	0	1	1	0		0	0	0	0	0	0	44.3	0	44.3	0	44.3	0	44.3	0	44.3	44.3
1	0	51	127	76	104	25.4	0	1	1	0	4.02		207	51	141	8.9	202	0.9	73.9	1		0	1	0	1	0	1	0	0	1	1	0		0	0	0	0	0	0	65.5	0	65.5	0	65.5	0	65.5	0	65.5	65.5
1	1	51	130	78	79	22.6	1	0	1	0	18.89		178	34	116.8	6.4	127	0.86	100.7	1		0	0	0	0	0	0	0	0	1	0	0		0	0	0	0	0	0	76.1	0	76.1	0	76.1	0	76.1	0	76.1	76.1
1	1	54	114	64	66	24.6	0	1	1	0	5.99		106	35	145	8.7	106	0.63	111.7	0		0	1	0	0	0	0	0	0	1	1	1		0	0	0	0	0	0	41.93	0	41.93	0	41.93	0	41.93	0	41.93	41.93
1	1	45	145	84	61	25.6	0	1	1	0	4.32		153	39	101	9.2	234	0.82	106.6	0		0	1	0	1	0	0	0	0	1	0	0		0	0	0	0	0	0	22.17	0	22.17	0	22.17	0	22.17	0	22.17	22.17
2	1	41	163	100	66	37.2	1	0	0	0	14.47		186	37	108.8	9.1	183	0.95	99.3	0		0	0	0	0	0	0	0	0	1	0	0		0	0	0	0	0	0	32.93	0	32.93	0	32.93	0	32.93	0	32.93	32.93
1	0	50	133	78	77	28.5	0	0	1	0	7.55		162	18	88	7.9	168	0.57	108.5	1		0	1	0	0	0	0	0	0	1	0	0		0	0	0	0	0	0	65.1	0	65.1	0	65.1	0	65.1	0	65.1	65.1
1	1	61	114	67	64	23.3	0	0	1	0	10.86		133	44	78.2	7	115	0.82	95.6	0		1	1	0	0	0	0	0	0	1	1	1		0	0	0	0	0	0	64.77	0	64.77	0	64.77	0	64.77	0	64.77	64.77
2	1	60	130	85	66	25.4	0	0	0	0	11.04		148	62	73	7	149	1.02	79.4	0		0	0	0	0	0	0	0	0	1	0	0		0	0	0	0	0	0	25.87	0	25.87	0	25.87	0	25.87	0	25.87	25.87
1	0	70	150	93	86	31.1	0	1	1	0	27.27		180	75	136	6	104	0.73	83.6	0		0	1	1	1	0	0	0	0	1	0	1		0	0	0	0	0	0	19.97	0	19.97	0	19.97	0	19.97	0	19.97	19.97
1	1	63	132	88	81	34.6	1	1	1	0	32.53		146	36	103	7.2	78	0.81	94.7	0		1	1	0	1	0	0	0	0	1	1	0		0	0	0	0	0	0	35.67	0	35.67	0	35.67	0	35.67	0	35.67	35.67
1	1	53	133	85	98	23.8	1	0	1	0	12.32		120	39	118	7	120	0.81	101.5	0		1	1	0	0	0	0	0	0	1	0	1		0	0	0	0	0	0	48.3	0	48.3	0	48.3	0	48.3	0	48.3	48.3
1	1	56	136	84	74	25.1	1	0	1	0	19.92		163	43	107	9.1	159	0.91	94.1	1		0	1	0	0	0	0	0	1	1	0	0		0	0	0	0	0	0	25.23	0	25.23	0	25.23	0	25.23	0	25.23	25.23
1	0	46	133	85	107	39.8	0	1	1	0	1.73		142	47	75	7.8	133	0.63	107.9	0		1	1	0	0	0	0	0	0	1	0	0		0	0	0	0	0	0	82.1	0	82.1	0	82.1	0	82.1	0	82.1	82.1
2	1	68	147	87	66	25.4	0	1	1	0	39.82		172	40	82.8	7.1	159	1.02	75.2	1		1	1	0	1	1	0	0	0	1	1	0		0	0	0	0	0	0	50.1	0	50.1	0	50.1	0	50.1	0	50.1	50.1
1	1	60	168	90	74	32.4	0	1	1	0	16.92		133	50	161	7.8	128	0.9	92.7	1		1	1	0	1	0	1	0	1	1	0	0		0	0	0	0	0	0	50.17	0	50.17	0	50.17	0	50.17	0	50.17	50.17
1	1	62	150	89	78	23.7	1	1	1	0	36.42		120	30	104	7.9	142	0.87	92.5	1		1	1	0	1	0	0	0	0	1	1	0		0	0	0	0	0	0	44.03	0	44.03	0	44.03	0	44.03	0	44.03	44.03
2	1	63	123	66	74	27.3	1	1	1	0	27.29		166	47	95.8	7.1	137	0.73	99	1		1	1	0	0	1	0	0	0	1	0	0		0	0	0	0	0	0	64.8	0	64.8	0	64.8	0	64.8	0	64.8	64.8
2	1	57	149	91	67	32.4	0	1	0	0	14.86		160	40	92.4	6.6	134	0.84	97.4	0		1	0	0	1	0	0	0	0	1	1	0		0	0	0	0	0	0	26.83	0	26.83	0	26.83	0	26.83	0	26.83	26.83
2	1	50	148	94	83	25.3	1	1	1	0	19.96		172	44	108	7	171	0.69	110.3	1		0	1	0	0	0	0	0	0	1	0	0		0	0	0	0	0	0	63	0	63	0	63	0	63	0	63	63
2	0	71	191	93	59	22	0	0	0	0	37.36		163	52	108	6.6	150	0.61	91	0		0	0	0	0	0	0	0	0	1	1	0		0	0	0	0	0	0	31.17	0	31.17	0	31.17	0	31.17	0	31.17	31.17
1	0	36	163	86	72	32	0	0	1	0	1.57		198	53	124.2	9.5	212	0.55	120.5	0		0	0	0	0	0	0	0	0	1	1	0		0	0	0	0	0	0	50.37	0	50.37	0	50.37	0	50.37	0	50.37	50.37
2	0	56	158	99	100	21.5	0	1	0	0	6.6		142	53	64.2	7.1	167	1.04	59.8	0		0	0	0	1	0	0	0	1	1	1	0		0	0	0	0	0	0	20.67	0	20.67	0	20.67	0	20.67	0	20.67	20.67
2	1	65	149	70	59	27.4	0	1	1	0	26.35		114	41	145	9	193	0.72	97.8	1		1	1	0	1	0	1	0	0	1	1	0		0	0	0	0	0	0	35.2	0	35.2	0	35.2	0	35.2	0	35.2	35.2
1	1	39	132	77	82	27.5	0	0	1	0	0.81		114	40	65	6.2	125	1	94.6	0		0	1	0	0	0	0	0	0	1	0	0		0	0	0	0	0	0	73.07	0	73.07	0	73.07	0	73.07	0	73.07	73.07
2	1	53	122	84	76	30.1	1	0	1	0	13.2		154	42	182	6.3	96	1.08	78.1	0		0	1	0	0	0	0	0	0	1	0	0		0	0	0	0	0	0	51.8	0	51.8	0	51.8	0	51.8	0	51.8	51.8
2	1	50	159	73	81	28	0	0	1	0	10.87		186	39	113.2	10.1	149	0.6	117.4	1		0	0	0	0	0	0	0	0	1	0	0		0	0	0	0	0	0	32.63	0	32.63	0	32.63	0	32.63	0	32.63	32.63
1	0	53	114	68	86	25	0	1	1	1	2.2		180	58	149	6.7	99	0.6	103.8	0		0	1	0	0	1	0	0	0	1	0	0		0	0	0	0	0	0	57.57	0	57.57	0	57.57	0	57.57	0	57.57	57.57
1	1	63	143	96	89	30.8	1	1	1	0	31.8		201	55	90.4	7.7	198	0.98	81.7	1		1	1	0	1	0	0	0	0	1	1	0		0	0	0	0	0	0	63.4	0	63.4	0	63.4	0	63.4	0	63.4	63.4
1	1	55	160	91	63	25.3	0	0	1	0	10.51		165	61	114	6.8	142	0.89	96.2	0		0	1	0	0	0	0	0	0	1	0	0		0	0	0	0	0	0	34.1	0	34.1	0	34.1	0	34.1	0	34.1	34.1
1	1	58	148	82	94	26.5	1	1	1	0	24.84		136	45	118	8.5	176	0.8	98.4	0		0	1	1	1	1	1	0	0	1	0	0		0	0	0	0	0	0	38.27	0	38.27	0	38.27	0	38.27	0	38.27	38.27
1	0	58	128	66	85	31.4	0	1	1	0	5.14		146	53	71.8	11.7	125	0.58	101.9	1		0	1	1	1	0	1	0	1	1	0	0		0	0	0	0	0	0	22.4	0	22.4	0	22.4	0	22.4	0	22.4	22.4
2	0	61	138	81	52	30.3	0	0	0	0	6.04		139	61	76	9.9	237	0.63	96.6	1		0	0	0	0	0	0	0	0	1	1	1		0	0	0	0	0	0	36.87	0	36.87	0	36.87	0	36.87	0	36.87	36.87
2	1	45	146	86	66	21.4	0	0	1	0	2.92		142	46	102	7.7	162	0.78	109.3	1		0	1	0	0	0	0	0	0	1	0	0		0	0	0	0	0	0	46.63	0	46.63	0	46.63	0	46.63	0	46.63	46.63
1	1	60	125	82	78	23.7	0	1	0	0	13.38		209	76	187	7.6	193	0.94	88	1		0	0	1	1	0	0	0	0	1	0	0		0	0	0	0	0	0	52.67	0	52.67	0	52.67	0	52.67	0	52.67	52.67
2	1	53	119	67	88	31.7	0	1	1	0	7.09		104	28	82	8.8	196	0.92	94.5	0		0	0	1	1	0	1	0	0	1	0	0		0	0	0	0	0	0	25.47	0	25.47	0	25.47	0	25.47	0	25.47	25.47
2	0	36	113	79	89	30.8	0	0	0	0	0.6		187	56	135	8.3	133	0.57	118.9	0		0	0	0	0	0	0	0	1	1	0	0		0	0	0	0	0	0	17.87	0	17.87	0	17.87	0	17.87	0	17.87	17.87
1	1	62	99	56	75	24.2	0	0	1	0	8.91		170	64	105	9.1	201	0.92	89	0		0	0	0	0	0	0	0	0	1	1	1		0	0	0	0	0	0	20.7	0	20.7	0	20.7	0	20.7	0	20.7	20.7
1	1	71	146	84	76	31.2	1	1	1	1	43.2		132	41	95	7.4	175	1.06	70.2	0		0	1	0	1	1	1	1	0	1	1	0		0	0	0	0	0	0	14.23	0	14.23	0	14.23	0	14.23	0	14.23	14.23
1	1	45	119	80	86	26.6	0	1	1	0	2.8		150	46	119	11.2	220	0.72	112.5	1		0	1	0	1	0	1	0	0	1	1	1		0	0	0	0	0	0	66	0	66	0	66	0	66	0	66	66
1	0	47	121	73	115	26.2	0	1	1	0	2.57		183	36	121.6	8.9	104	0.62	107.7	0		0	1	0	1	0	0	0	1	1	1	0		0	0	0	0	0	0	40.77	0	40.77	0	40.77	0	40.77	0	40.77	40.77
1	1	60	143	84	94	25.6	0	1	1	0	19.96		185	54	108	9.2	260	0.82	96	1		0	1	0	1	0	1	0	0	1	1	0		0	0	0	0	0	0	31.87	0	31.87	0	31.87	0	31.87	0	31.87	31.87
1	1	49	161	103	57	24.8	0	0	0	0	3.64		122	55	157	8.9	175	0.6	118.5	1		0	0	0	0	0	0	0	0	1	0	0		0	0	0	0	0	0	20.27	0	20.27	0	20.27	0	20.27	0	20.27	20.27
1	0	78	162	66	77	18	0	0	1	0	55.27		134	60	80	8.5	180	0.65	84.8	0		1	1	0	0	0	0	0	0	1	1	0		0	0	0	0	0	0	14.27	0	14.27	0	14.27	0	14.27	0	14.27	14.27
1	1	54	170	118	73	29.2	0	0	1	0	10.96		174	60	94	8.1	182	0.83	99.9	0		0	1	0	0	0	0	0	0	1	1	0		0	0	0	0	0	0	48.3	0	48.3	0	48.3	0	48.3	0	48.3	48.3
1	1	48	113	62	98	24.4	1	0	1	0	10.37		154	34	132	6.8	125	0.92	98.2	0		0	1	0	0	0	0	0	0	1	0	0		0	0	0	0	0	0	76.47	0	76.47	0	76.47	0	76.47	0	76.47	76.47
2	1	54	144	74	66	23.3	0	1	1	0	8.97		126	36	139	7	167	0.79	102	0		0	1	0	0	1	0	0	0	1	0	0		0	0	0	0	0	0	32.33	0	32.33	0	32.33	0	32.33	0	32.33	32.33
2	1	59	137	91	72	28.8	0	1	1	0	14.5		160	52	164	8.6	185	0.93	89.8	0		0	1	0	1	0	0	0	0	1	1	0		0	0	0	0	0	0	22.57	0	22.57	0	22.57	0	22.57	0	22.57	22.57
1	1	54	132	89	72	24.7	1	0	1	0	14.1		132	40	165	8.3	167	0.84	99.5	1		1	1	0	0	0	0	0	0	1	1	0		0	0	0	0	0	0	18.43	0	18.43	0	18.43	0	18.43	0	18.43	18.43
2	1	81	141	81	64	25.2	0	1	0	0	63.29		156	34	95.4	7.7	124	0.97	73	0		1	0	0	0	0	1	0	0	1	1	0		0	0	0	0	0	0	35.47	0	35.47	0	35.47	0	35.47	0	35.47	35.47
1	1	66	143	96	62	24.7	1	1	1	0	40.46		121	30	67	13.2	132	0.93	85.5	0		1	1	1	0	0	0	0	0	1	1	0		0	0	0	0	0	0	28.67	0	28.67	0	28.67	0	28.67	0	28.67	28.67
1	1	70	127	75	78	22.9	0	0	0	0	26.87		142	54	208	7.2	147	0.93	82.7	0		0	0	0	0	0	0	0	0	1	1	1		0	0	0	0	0	0	16	0	16	0	16	0	16	0	16	16
2	1	60	126	82	58	25.2	0	1	1	0	14.45		185	65	181	6.8	131	0.95	86.5	0		0	1	0	0	0	0	0	0	1	1	0		0	0	0	0	0	0	58.23	0	58.23	0	58.23	0	58.23	0	58.23	58.23
1	0	48	124	87	76	28.8	0	0	1	0	1.67		151	45	74	10.3	221	0.34	129.7	0		0	1	0	0	0	0	0	0	1	1	0		0	0	0	0	0	0	70.03	0	70.03	0	70.03	0	70.03	0	70.03	70.03
1	0	46	112	72	68	30.1	0	0	1	0	1.41		198	53	130	8.8	197	0.52	114.3	1		0	1	0	0	0	0	0	1	1	1	0		0	0	0	0	0	0	14.87	0	14.87	0	14.87	0	14.87	0	14.87	14.87
1	0	76	166	68	104	23.1	0	0	1	0	45.63		180	62	78.4	9.7	154	0.77	75.2	1		1	1	0	0	0	0	0	0	1	1	1		0	0	0	0	0	0	36.17	0	36.17	0	36.17	0	36.17	0	36.17	36.17
1	1	47	124	80	76	29.1	0	1	1	0	3.36		142	46	90	7.6	168	0.71	111.9	0		0	1	1	1	0	0	0	0	1	0	0		0	0	0	0	0	0	71.9	0	71.9	0	71.9	0	71.9	0	71.9	71.9
2	1	37	153	96	79	29	1	1	1	0	6.9		126	31	63	11.5	277	0.84	111.6	0		1	1	0	1	0	0	0	0	1	0	1		0	0	0	0	0	0	52.93	0	52.93	0	52.93	0	52.93	0	52.93	52.93
1	1	61	114	65	72	23.4	1	1	0	1	23.42		173	44	116.4	10.4	223	0.81	96.2	0		0	0	0	1	0	0	1	1	1	0	0		0	0	0	0	0	0	39.23	0	39.23	0	39.23	0	39.23	0	39.23	39.23
2	1	59	139	82	93	24.6	0	1	1	0	9.33		125	79	83	8	128	0.65	106.3	0		1	1	0	0	0	0	0	0	1	1	0		0	0	0	0	0	0	52.2	0	52.2	0	52.2	0	52.2	0	52.2	52.2
2	1	21	152	67	67	20.9	0	0	0	0	0.07		167	43	109	8.5	93	0.81	127.4	0		0	0	0	0	0	0	0	0	1	1	0		0	0	0	0	0	0	25.23	0	25.23	0	25.23	0	25.23	0	25.23	25.23
2	0	70	135	91	73	28.1	0	1	0	0	23.29		194	65	113.6	13.8	312	0.89	65.8	1		0	0	1	1	0	0	0	0	1	0	0		0	0	0	0	0	0	27.97	0	27.97	0	27.97	0	27.97	0	27.97	27.97
1	1	60	127	82	59	22.6	0	0	1	0	15.22		191	48	134	6.6	148	0.76	99.4	0		0	1	0	0	0	0	0	0	1	0	1		0	0	0	0	0	0	32.57	0	32.57	0	32.57	0	32.57	0	32.57	32.57
2	0	78	181	90	73	27.3	0	0	1	0	57.63		181	42	118.2	6.1	128	0.6	87.6	0		0	1	0	0	0	0	0	0	1	0	0		0	0	0	0	0	0	41.57	0	41.57	0	41.57	0	41.57	0	41.57	41.57
2	0	37	130	85	82	29.2	0	0	0	0	1.14		205	53	134	7.1	141	0.58	117.6	0		0	0	0	0	0	0	0	0	1	0	0		0	0	0	0	0	0	56.4	0	56.4	0	56.4	0	56.4	0	56.4	56.4
1	1	79	109	62	66	19.4	1	1	1	0	44.31		150	28	105.6	5.5	114	0.75	87.3	0		0	1	1	0	0	0	0	0	1	0	0		0	0	0	0	0	0	41	0	41	0	41	0	41	0	41	41
1	1	44	109	71	93	25.9	0	0	1	0	1.33		139	49	76	7.3	146	0.82	107.9	0		0	1	0	0	0	0	0	0	1	0	0		0	0	0	0	0	0	30.93	0	30.93	0	30.93	0	30.93	0	30.93	30.93
1	1	38	141	90	75	28.2	0	0	0	0	1.2		126	35	132	9.1	124	0.91	106.7	0		0	0	0	0	0	0	0	0	1	1	0		0	0	0	0	0	0	49.97	0	49.97	0	49.97	0	49.97	0	49.97	49.97
2	0	54	138	79	71	23.3	0	1	1	0	5.28		316	70	234.2	5.6	99	0.64	101	1		0	1	0	1	0	0	0	0	0	0	0		0	0	0	0	0	0	15.63	0	15.63	0	15.63	0	15.63	0	15.63	15.63
1	0	58	232	114	69	32.3	0	1	1	0	18.63		175	54	63	7.9	168	0.52	105.5	0		0	1	1	1	0	0	0	0	1	0	0		0	0	0	0	0	0	27.73	0	27.73	0	27.73	0	27.73	0	27.73	27.73
2	1	67	123	78	76	25.3	0	1	0	0	24.96		110	35	135	8.3	117	1.1	68.9	0		0	0	0	1	0	0	0	0	1	1	0		0	0	0	0	0	0	63.43	0	63.43	0	63.43	0	63.43	0	63.43	63.43
2	1	46	146	93	86	29.9	1	1	1	0	20.19		173	33	120	9.5	252	1.17	74.3	1		1	1	0	1	0	0	0	0	1	1	0		0	0	0	0	0	0	62.7	0	62.7	0	62.7	0	62.7	0	62.7	62.7
1	0	51	126	86	104	21.2	0	0	1	0	1.62		179	68	88.2	9.1	176	0.62	104.8	0		0	0	0	0	0	0	0	0	1	1	0		0	0	0	0	0	0	50.33	0	50.33	0	50.33	0	50.33	0	50.33	50.33
1	0	57	103	62	90	30.1	0	1	1	0	3.82		182	56	112	8.3	151	0.73	91.2	0		0	1	0	1	0	0	0	0	1	1	0		0	0	0	0	0	0	67.13	0	67.13	0	67.13	0	67.13	0	67.13	67.13
1	0	26	136	78	71	36.3	1	0	1	0	26.99		264	51	162	11.1	246	0.58	127.1	1		0	1	0	0	0	0	0	0	1	0	0		0	0	0	0	0	0	27.03	0	27.03	0	27.03	0	27.03	0	27.03	27.03
2	1	50	104	72	72	22.9	1	0	0	0	10.68		168	38	107.8	12.6	165	1.22	68.6	0		0	0	0	0	0	0	0	1	1	0	0		0	0	0	0	0	0	54.53	0	54.53	0	54.53	0	54.53	0	54.53	54.53
1	1	80	123	65	65	32.2	1	1	1	0	53.3		102	36	157	8.3	187	1.04	67.7	0		1	1	0	1	0	0	0	0	1	1	1		0	0	0	0	0	0	25.63	0	25.63	0	25.63	0	25.63	0	25.63	25.63
2	1	35	123	75	84	37.5	0	0	0	0	1.04		216	56	129.2	6.7	145	0.93	105.8	0		0	0	0	0	0	0	0	0	1	0	0		0	0	0	0	0	0	51.97	0	51.97	0	51.97	0	51.97	0	51.97	51.97
1	1	38	144	67	77	31.1	0	1	1	0	2.75		175	39	95	10.5	282	0.59	128.1	1		0	0	0	1	0	0	0	0	1	0	1		0	0	0	0	0	0	21.2	0	21.2	0	21.2	0	21.2	0	21.2	21.2
2	1	65	130	72	73	27.6	0	1	1	0	17.61		127	63	95	11.2	122	0.88	90.3	1		0	1	1	1	1	0	0	0	1	1	0		0	0	0	0	0	0	28.43	0	28.43	0	28.43	0	28.43	0	28.43	28.43
1	1	38	128	74	103	27.5	0	0	0	0	1.14		143	41	101	10.8	141	0.71	118.8	0		0	0	0	0	0	0	0	1	1	1	0		0	0	0	0	0	0	39.47	0	39.47	0	39.47	0	39.47	0	39.47	39.47
2	0	77	138	90	58	25	0	1	1	0	46.63		121	40	118	7.2	183	0.65	85.7	0		0	1	0	1	0	0	0	0	1	0	0		0	0	0	0	0	0	36.43	0	36.43	0	36.43	0	36.43	0	36.43	36.43
1	1	48	113	64	102	27.4	0	0	1	0	5.62		243	51	155.4	13.5	141	0.85	103.1	1		0	0	0	0	0	0	0	0	1	1	0		0	0	0	0	0	0	35.13	0	35.13	0	35.13	0	35.13	0	35.13	35.13
1	1	57	99	79	82	40.2	1	1	1	0	13.51		179	46	74.8	7	115	1.13	71.7	0		1	1	0	1	0	0	0	0	1	0	0		0	0	0	0	0	0	44.1	0	44.1	0	44.1	0	44.1	0	44.1	44.1
1	1	38	137	75	71	25.9	1	0	1	0	4.73		165	49	117	7.6	156	0.97	98.4	1		0	1	0	0	0	0	0	0	1	1	0		0	0	0	0	0	0	51.1	0	51.1	0	51.1	0	51.1	0	51.1	51.1
2	0	57	145	88	70	37.8	0	1	1	0	8.97		199	47	132.2	11.4	301	1.13	53.9	1		0	1	0	0	0	0	0	0	1	1	0		0	0	0	0	0	0	61.8	0	61.8	0	61.8	0	61.8	0	61.8	61.8
2	1	80	153	90	76	25.6	0	1	1	0	68.5		167	55	123	6.5	131	0.98	72.6	0		1	1	1	1	0	0	0	0	1	0	0		0	0	0	0	0	0	29.9	0	29.9	0	29.9	0	29.9	0	29.9	29.9
2	1	49	124	87	59	27.3	0	0	0	0	3.73		152	48	181	7.8	141	0.91	99	0		0	0	0	0	0	0	0	0	1	1	0		0	0	0	0	0	0	44.47	0	44.47	0	44.47	0	44.47	0	44.47	44.47
2	1	44	211	115	90	26.4	1	1	1	0	4.53		61	36	67	6.6	119	0.58	123.8	0		0	1	1	1	0	0	0	0	1	1	0		0	0	0	0	0	0	26.6	0	26.6	0	26.6	0	26.6	0	26.6	26.6
1	1	57	112	71	87	23	1	0	1	0	12.93		173	61	117	9.1	271	1	83.1	0		0	1	0	0	0	0	0	0	1	0	0		0	0	0	0	0	0	22.2	0	22.2	0	22.2	0	22.2	0	22.2	22.2
2	0	53	117	76	131	25.2	0	1	1	0	1.74		111	55	121	6.1	110	1.09	58	0		0	1	1	1	1	0	0	0	1	0	0		0	0	0	0	0	0	56.37	0	56.37	0	56.37	0	56.37	0	56.37	56.37
2	1	51	180	97	71	26.4	0	0	1	0	6.75		130	51	82	7.9	177	0.75	106.6	0		0	1	0	0	0	0	0	0	1	0	0		0	0	0	0	0	0	35.87	0	35.87	0	35.87	0	35.87	0	35.87	35.87
1	1	52	119	79	77	25.9	0	1	0	0	8.2		148	29	98	7.6	255	0.84	100.6	1		0	0	1	1	1	1	0	0	1	1	0		0	0	0	0	0	0	51.97	0	51.97	0	51.97	0	51.97	0	51.97	51.97
2	1	47	138	97	98	29.3	0	1	1	0	6.09		141	34	95	8.3	150	1.03	85.9	1		0	1	0	1	0	0	0	0	1	1	0		0	0	0	0	0	0	26.4	0	26.4	0	26.4	0	26.4	0	26.4	26.4
1	1	61	142	90	61	26.2	0	1	1	0	13.28		152	68	165	7.2	144	0.55	112.5	0		1	1	0	1	0	0	0	0	1	0	0		0	0	0	0	0	0	56.17	0	56.17	0	56.17	0	56.17	0	56.17	56.17
1	1	32	118	85	81	23.9	0	1	0	0	0.23		132	45	96	12.9	245	0.71	124.3	0		0	0	0	1	0	0	0	0	1	0	0		0	0	0	0	0	0	85.73	0	85.73	0	85.73	0	85.73	0	85.73	85.73
1	1	38	144	97	80	38.8	0	1	1	0	3.99		229	39	143.4	7.9	174	0.73	117.6	1		0	1	0	1	0	0	0	0	1	0	0		0	0	0	0	0	0	48.47	0	48.47	0	48.47	0	48.47	0	48.47	48.47
1	0	49	112	73	115	28	0	1	1	0	1.01		181	73	165	7.4	122	0.88	77.1	0		0	1	1	1	0	1	0	0	0	0	0		0	0	0	0	0	0	69.23	0	69.23	0	69.23	0	69.23	0	69.23	69.23
2	0	60	142	78	74	19.1	0	0	1	0	6.69		208	73	107.6	7.7	164	0.61	98.4	0		0	0	0	0	0	0	0	0	1	0	0		0	0	0	0	0	0	44.77	0	44.77	0	44.77	0	44.77	0	44.77	44.77
1	0	46	144	84	95	22.8	0	0	0	0	3.51		201	40	133	7.5	205	0.33	132.9	0		0	0	0	0	0	0	0	0	1	1	0		0	0	0	0	0	0	48.2	0	48.2	0	48.2	0	48.2	0	48.2	48.2
1	1	74	130	65	70	25.1	0	1	1	0	41.75		98	36	107	6.6	106	1.11	65	1		0	1	0	1	1	0	0	0	1	0	0		0	0	0	0	0	0	31.2	0	31.2	0	31.2	0	31.2	0	31.2	31.2
2	0	60	106	63	75	24.6	0	0	1	0	2.9		133	65	136	7.2	141	0.54	102.5	0		0	1	0	0	0	0	0	0	1	0	0		0	0	0	0	0	0	47.5	0	47.5	0	47.5	0	47.5	0	47.5	47.5
2	1	58	134	82	86	27.5	0	0	1	0	20.27		198	32	123.6	7.1	126	1.16	69	1		0	0	0	0	0	0	0	0	1	0	0		0	0	0	0	0	0	62.8	0	62.8	0	62.8	0	62.8	0	62.8	62.8
1	0	42	150	81	75	31.2	0	0	1	0	1.61		197	57	151	6.4	109	0.6	112.1	0		0	1	0	0	0	0	0	0	1	0	0		0	0	0	0	0	0	50.63	0	50.63	0	50.63	0	50.63	0	50.63	50.63
2	1	52	139	86	74	38.1	0	1	1	0	8.25		119	32	53.6	5.9	109	0.93	94.2	0		1	1	1	1	0	1	0	0	1	0	1		0	0	0	0	0	0	50.2	0	50.2	0	50.2	0	50.2	0	50.2	50.2
2	1	50	161	98	86	26.7	0	1	1	0	10.65		185	50	93.6	7.7	187	0.98	89.3	1		0	1	1	0	0	1	0	0	1	1	0		0	0	0	0	0	0	24.73	0	24.73	0	24.73	0	24.73	0	24.73	24.73
2	1	58	123	75	73	23.2	0	0	1	0	9.1		159	61	82	7.4	169	0.94	88.8	0		1	1	0	0	0	0	0	0	1	1	1		0	0	0	0	0	0	22.87	0	22.87	0	22.87	0	22.87	0	22.87	22.87
2	0	38	142	90	96	30.7	0	0	1	0	1.16		150	42	92	9.3	228	0.66	112	0		0	1	0	0	0	0	0	0	1	0	0		0	0	0	0	0	0	40.8	0	40.8	0	40.8	0	40.8	0	40.8	40.8
2	1	64	134	72	72	23.7	0	1	1	0	15.97		66	32	113	11.3	288	0.98	81.1	0		0	0	0	0	0	0	0	0	1	1	0		0	0	0	0	0	0	32.17	0	32.17	0	32.17	0	32.17	0	32.17	32.17
1	0	42	157	90	68	27	0	1	1	0	1.63		155	55	78	6	113	0.67	108.2	0		0	1	1	1	0	0	0	0	1	0	0		0	0	0	0	0	0	81	0	81	0	81	0	81	0	81	81
1	1	50	153	90	80	29.1	1	1	1	0	18.42		157	43	178	6.5	132	0.92	96.8	0		1	1	1	1	1	0	0	0	1	0	1		0	0	0	0	0	0	69.93	0	69.93	0	69.93	0	69.93	0	69.93	69.93
1	0	47	134	93	87	26.5	0	1	1	0	2.21		184	46	124	9.5	182	0.6	109	1		0	1	0	1	0	0	0	1	1	1	1		0	0	0	0	0	0	83.73	0	83.73	0	83.73	0	83.73	0	83.73	83.73
2	1	25	158	95	98	26.9	0	0	0	0	0.16		178	52	116	10	271	0.63	137.3	1		0	0	0	0	0	0	0	0	1	1	0		0	0	0	0	0	0	24.63	0	24.63	0	24.63	0	24.63	0	24.63	24.63
1	0	18	152	78	99	25.9	0	0	1	0	9.92		263	65	185.4	11.7	351	0.56	136.6	0		0	0	0	0	0	0	0	1	0	0	0		0	0	0	0	0	0	74.13	0	74.13	0	74.13	0	74.13	0	74.13	74.13
2	0	57	139	70	57	25.3	0	1	1	0	6.23		172	55	129	7.9	181	0.65	98.7	0		0	0	0	1	0	0	0	0	1	0	0		0	0	0	0	0	0	62.9	0	62.9	0	62.9	0	62.9	0	62.9	62.9
1	0	63	165	85	74	26.2	0	1	0	0	21.85		254	47	185	7.8	154	0.64	95.2	0		1	0	1	1	0	1	0	0	1	1	0		0	0	0	0	0	0	52.53	0	52.53	0	52.53	0	52.53	0	52.53	52.53
2	1	68	125	57	78	27.1	0	1	1	0	24.81		117	48	79	6.5	123	0.98	78.7	1		1	1	0	0	0	1	0	0	1	0	1		0	0	0	0	0	0	35.4	0	35.4	0	35.4	0	35.4	0	35.4	35.4
1	1	59	135	81	69	22.9	0	1	1	0	11.31		118	41	67	7.3	120	0.8	97.8	0		0	1	1	0	0	0	0	0	0	0	0		0	0	0	0	0	0	70.37	0	70.37	0	70.37	0	70.37	0	70.37	70.37
1	1	33	158	97	76	29.4	0	1	1	0	2.68		199	33	89	9.2	115	1.06	92	0		0	0	0	0	0	0	0	1	1	0	0		0	0	0	0	0	0	74.1	0	74.1	0	74.1	0	74.1	0	74.1	74.1
1	1	69	125	75	65	23.9	0	1	1	0	28.15		144	49	104	7.4	119	0.74	94.2	0		1	1	1	1	0	0	0	0	1	0	0		0	0	0	0	0	0	33.13	0	33.13	0	33.13	0	33.13	0	33.13	33.13
1	1	66	102	59	72	24.3	1	1	1	0	26.94		209	48	143.6	7.6	126	1.16	65.5	1		0	1	0	1	0	0	0	0	1	0	0		0	0	0	0	0	0	43.33	0	43.33	0	43.33	0	43.33	0	43.33	43.33
1	0	60	95	69	88	26.6	0	0	1	0	2.43		136	62	63	9.4	209	0.5	105.2	1		0	1	0	0	0	0	0	0	1	0	0		0	0	0	0	0	0	18.23	0	18.23	0	18.23	0	18.23	0	18.23	18.23
2	1	49	129	81	58	30.7	0	1	1	0	4.37		122	38	112	6.4	124	0.95	93.9	0		0	1	1	1	0	0	0	0	1	0	0		0	0	0	0	0	0	36.43	0	36.43	0	36.43	0	36.43	0	36.43	36.43
2	1	62	156	98	67	24	0	0	1	0	18.06		149	57	91	8	174	1.22	63.3	1		0	1	0	0	0	0	0	0	1	1	1		0	0	0	0	0	0	64.4	0	64.4	0	64.4	0	64.4	0	64.4	64.4
2	1	62	115	56	58	27.3	0	1	1	0	9.45		134	77	136	9.6	187	0.83	94.6	1		0	1	1	1	0	0	0	0	1	1	0		0	0	0	0	0	0	23.57	0	23.57	0	23.57	0	23.57	0	23.57	23.57
2	0	36	144	81	77	25.7	0	0	0	0	1.87		193	43	123.4	7.1	124	0.68	112.3	0		0	0	0	0	0	0	0	0	1	0	0		0	0	0	0	0	0	59.73	0	59.73	0	59.73	0	59.73	0	59.73	59.73
1	1	54	133	73	80	25.6	1	1	0	0	19.66		186	51	116	9	125	0.95	90.6	0		0	0	0	0	0	0	0	1	1	0	0		0	0	0	0	0	0	39.4	0	39.4	0	39.4	0	39.4	0	39.4	39.4
2	0	38	114	68	78	29.8	0	0	0	0	1.09		169	40	114.4	8.6	159	0.69	110.2	0		0	0	0	0	0	0	0	0	1	1	0		0	0	0	0	0	0	14.6	0	14.6	0	14.6	0	14.6	0	14.6	14.6
2	1	53	135	85	81	25.1	1	1	1	1	15.19		149	52	97	7.3	158	0.89	97.3	1		0	1	1	1	0	0	1	0	1	0	0		0	0	0	0	0	0	16.7	0	16.7	0	16.7	0	16.7	0	16.7	16.7
1	1	44	114	77	95	25.1	0	0	1	0	3.05		182	40	103.6	8.2	204	0.78	110.1	0		0	0	0	0	0	0	0	0	1	0	0		0	0	0	0	0	0	22.37	0	22.37	0	22.37	0	22.37	0	22.37	22.37
2	1	53	134	75	91	30.3	0	1	1	0	9.76		135	33	71	9.2	163	0.92	94.9	1		1	1	0	1	1	0	0	0	1	1	0		0	0	0	0	0	0	15.67	0	15.67	0	15.67	0	15.67	0	15.67	15.67
1	1	64	123	67	80	24.5	0	0	1	0	16.74		131	41	86	7.5	139	0.78	95.4	0		1	1	0	0	0	0	0	0	1	1	0		0	0	0	0	0	0	67.13	0	67.13	0	67.13	0	67.13	0	67.13	67.13
2	1	48	132	73	108	18.8	0	0	1	0	4.14		133	39	92	9.3	243	0.74	108.9	1		0	1	0	0	0	0	0	0	1	0	0		0	0	0	0	0	0	45.47	0	45.47	0	45.47	0	45.47	0	45.47	45.47
1	0	49	118	59	66	27.8	0	0	1	0	2.26		196	47	131	7.9	220	0.65	104.1	0		0	0	0	0	0	0	0	1	1	0	0		0	0	0	0	0	0	76.07	0	76.07	0	76.07	0	76.07	0	76.07	76.07
2	1	40	150	85	77	43	0	0	1	0	3.99		231	46	153.2	8.9	184	0.71	117.7	0		0	1	0	0	0	0	0	0	1	1	0		0	0	0	0	0	0	18.7	0	18.7	0	18.7	0	18.7	0	18.7	18.7
2	0	84	146	79	91	30.6	0	1	1	1	78.74		131	36	141	6.9	143	0.69	80	1		0	1	0	1	0	1	1	0	1	0	0		0	0	0	0	0	0	19.77	0	19.77	0	19.77	0	19.77	0	19.77	19.77
2	1	52	120	91	93	29.4	0	1	1	0	4.13		121	55	90	7.7	150	0.65	111.6	0		0	1	1	1	0	0	0	0	1	1	0		0	0	0	0	0	0	47.97	0	47.97	0	47.97	0	47.97	0	47.97	47.97
1	1	65	118	65	87	27.4	1	1	1	0	21.22		91	42	81	7.6	116	0.72	97.7	1		1	1	0	0	0	0	0	0	1	0	0		0	0	0	0	1	0	69.77	1	47.1	0	69.77	0	69.77	0	69.77	69.77
2	0	64	132	72	75	22.8	0	0	1	0	11.13		204	44	117	9.4	193	0.52	101.1	0		0	1	0	0	0	0	0	0	1	1	0		0	0	0	0	0	0	43.6	0	43.6	0	43.6	0	43.6	0	43.6	43.6
1	1	41	136	90	89	23.9	0	0	0	0	1.95		160	48	97	6.8	126	0.72	115.5	0		0	0	0	0	0	0	0	0	1	0	0		0	0	0	0	0	0	69.57	0	69.57	0	69.57	0	69.57	0	69.57	69.57
1	1	40	167	99	73	27.3	0	1	1	0	5.34		204	42	135.6	6.2	88	0.85	109	1		0	0	1	0	0	0	0	1	1	1	0		0	0	0	0	0	0	76.47	0	76.47	0	76.47	0	76.47	0	76.47	76.47
2	0	58	140	81	72	25.2	0	1	1	0	7.26		193	44	123	7.8	218	0.69	95.7	0		0	1	1	1	0	0	0	0	1	0	0		0	0	0	0	0	0	35.2	0	35.2	0	35.2	0	35.2	0	35.2	35.2
1	1	50	162	98	64	25.8	0	0	0	0	8.8		216	61	107	8.6	144	1.03	84.4	1		0	0	0	0	0	0	0	0	1	1	1		0	0	0	0	0	0	74.47	0	74.47	0	74.47	0	74.47	0	74.47	74.47
1	1	61	111	70	90	20.6	0	1	1	0	8.79		134	67	56.6	10.3	307	1.03	78.3	1		0	1	0	0	0	0	0	0	1	1	1		0	0	0	0	0	0	75.33	0	75.33	0	75.33	0	75.33	0	75.33	75.33
1	1	52	120	72	68	23	0	1	1	0	4.9		120	44	75	7.6	140	0.95	91.7	0		1	1	0	0	1	0	0	0	1	1	0		0	0	0	0	0	0	46.6	0	46.6	0	46.6	0	46.6	0	46.6	46.6
1	0	55	144	53	66	22.4	0	0	1	0	3.77		147	51	175	8.6	176	0.63	100.9	0		0	1	0	0	0	0	0	0	1	0	0		0	0	0	0	0	0	65.13	0	65.13	0	65.13	0	65.13	0	65.13	65.13
1	0	65	150	78	52	23	0	1	1	0	15.79		136	52	98	7.3	130	0.68	91.8	1		0	1	0	1	0	0	0	0	1	0	0		0	0	0	0	0	0	80.17	0	80.17	0	80.17	0	80.17	0	80.17	80.17
1	1	67	116	70	90	21	0	0	1	0	18.82		199	71	104.2	8.2	120	1.07	71.5	0		0	0	0	0	0	0	0	0	1	0	0		0	0	0	0	0	0	32.67	0	32.67	0	32.67	0	32.67	0	32.67	32.67
1	0	60	121	75	74	26	0	0	0	0	4.24		141	61	162	7	156	0.56	101	0		0	0	0	0	0	0	0	0	1	0	0		0	0	0	0	0	0	39.1	0	39.1	0	39.1	0	39.1	0	39.1	39.1
1	1	46	118	64	72	24.7	0	0	1	0	2.42		157	50	88.2	7	124	0.75	110.4	0		0	1	0	0	0	0	0	0	1	0	0		0	0	0	0	0	0	60.7	0	60.7	0	60.7	0	60.7	0	60.7	60.7
1	1	57	120	71	77	25.9	0	1	1	0	8.26		118	35	86	7.6	183	0.98	85.5	1		0	1	0	1	0	0	0	0	1	1	0		0	0	0	0	0	0	66.03	0	66.03	0	66.03	0	66.03	0	66.03	66.03
1	1	42	145	83	91	27.4	0	0	1	0	3.88		165	36	96	7.6	148	1.1	82.1	0		0	1	0	0	0	0	0	0	1	0	0		0	0	0	0	0	0	73.93	0	73.93	0	73.93	0	73.93	0	73.93	73.93
1	0	21	120	68	79	25.7	0	0	1	0	18.95		223	32	168	7	160	0.67	125.4	0		0	0	0	0	0	0	0	0	1	0	0		0	0	0	0	0	0	45.03	0	45.03	0	45.03	0	45.03	0	45.03	45.03
2	1	59	153	86	100	25.6	0	1	1	0	24.95		164	35	54	8.3	229	0.82	96.6	1		0	1	0	1	0	0	0	0	1	1	1		0	0	0	0	0	0	28.4	0	28.4	0	28.4	0	28.4	0	28.4	28.4
1	1	54	117	64	117	26.3	1	1	0	0	10.23		155	67	108	7.3	149	0.68	108.5	0		0	0	0	0	0	0	0	0	1	0	0		0	0	0	0	0	0	70.47	0	70.47	0	70.47	0	70.47	0	70.47	70.47
2	1	73	148	104	59	31.7	0	1	1	0	47.16		97	31	98	8	159	0.8	88.7	0		1	1	0	1	0	0	0	0	1	0	0		0	0	0	0	0	0	37.07	0	37.07	0	37.07	0	37.07	0	37.07	37.07
1	1	64	176	99	69	24.8	0	1	1	0	41.94		229	38	164.4	11.2	244	0.86	92	0		1	1	0	1	0	0	0	0	1	0	0		0	0	0	0	0	0	58.53	0	58.53	0	58.53	0	58.53	0	58.53	58.53
2	1	45	115	81	77	27.3	1	1	1	0	5.2		108	36	116	7.9	168	0.88	104	1		1	1	0	1	0	0	0	0	1	1	0		0	0	0	0	0	0	49	0	49	0	49	0	49	0	49	49
1	1	53	125	72	81	33	1	1	1	0	22.39		271	53	169	8.6	142	1.54	50.6	0		0	1	0	1	0	1	0	0	1	0	0		0	0	0	0	0	0	18.7	0	18.7	0	18.7	0	18.7	0	18.7	18.7
1	1	67	130	91	62	30.2	0	0	1	0	27.94		195	43	121.8	6.5	119	1	77.8	0		0	1	0	0	0	0	0	0	1	0	0		0	0	0	0	0	0	28.43	0	28.43	0	28.43	0	28.43	0	28.43	28.43
2	1	51	117	68	129	23.3	1	0	0	0	12.23		169	44	141	6.1	121	0.74	106.5	0		0	0	0	0	0	0	0	0	1	0	0		0	0	0	0	0	0	64.9	0	64.9	0	64.9	0	64.9	0	64.9	64.9
1	1	53	119	70	86	24.2	0	0	1	0	4.08		111	48	39	7.4	145	0.78	102.8	0		0	1	0	0	0	0	0	0	1	0	1		0	0	0	0	0	0	69.7	0	69.7	0	69.7	0	69.7	0	69.7	69.7
2	1	62	129	79	78	26.2	1	1	1	0	20.18		123	47	157	6	134	0.78	96.5	0		0	1	0	1	0	0	0	0	1	0	0		0	0	0	0	0	0	55	0	55	0	55	0	55	0	55	55
2	1	41	149	89	105	22.5	0	0	0	0	2.43		169	46	108	7.6	195	1.09	84.1	1		0	0	0	0	0	0	0	0	1	0	0		0	0	0	0	0	0	32.4	0	32.4	0	32.4	0	32.4	0	32.4	32.4
1	0	39	123	68	79	31.5	0	0	1	0	1.25		186	45	118	8.2	137	0.62	113.7	0		0	0	0	0	0	0	0	0	1	0	0		0	0	0	0	0	0	77	0	77	0	77	0	77	0	77	77
1	1	59	124	78	66	25	0	1	1	0	14.85		138	37	131	7.4	122	1.21	65	1		1	1	0	1	0	0	0	1	1	0	0		0	0	0	0	0	0	16.57	0	16.57	0	16.57	0	16.57	0	16.57	16.57
2	0	59	131	71	101	22.6	0	1	1	0	5.15		129	66	107	7.9	141	0.61	98.9	0		0	1	0	1	0	0	0	0	1	1	1		0	0	0	0	0	0	42.83	0	42.83	0	42.83	0	42.83	0	42.83	42.83
2	0	63	164	79	74	26.7	0	1	1	0	16.36		161	52	97	6.6	108	0.75	84.8	0		1	1	1	1	1	0	0	0	1	1	1		0	0	0	0	0	0	34.47	0	34.47	0	34.47	0	34.47	0	34.47	34.47
2	1	70	154	81	96	27.2	1	0	1	0	43.53		124	37	70	10	233	0.98	78	0		1	1	0	0	0	0	0	1	1	1	0		0	0	0	0	0	0	39.17	0	39.17	0	39.17	0	39.17	0	39.17	39.17
2	1	37	156	93	111	20.9	1	0	1	0	8.09		237	62	159.6	11.5	116	0.63	125.6	0		0	0	0	0	0	0	0	0	1	1	0		0	0	0	0	0	0	57.53	0	57.53	0	57.53	0	57.53	0	57.53	57.53
2	0	68	135	80	85	28	0	1	1	0	15.05		144	45	80.4	10	178	0.62	92.5	0		0	1	0	1	0	0	0	1	1	1	0		0	0	0	0	0	0	52.97	0	52.97	0	52.97	0	52.97	0	52.97	52.97
1	1	51	127	93	64	23.6	0	0	0	0	7.7		178	38	134	7.4	153	0.67	111.7	1		0	0	0	0	0	0	0	0	1	1	0		0	0	0	0	0	0	66.97	0	66.97	0	66.97	0	66.97	0	66.97	66.97
1	1	44	133	83	71	25.4	0	0	1	0	4.81		194	39	116.8	7.9	193	0.87	104.9	0		0	0	0	0	0	0	0	0	1	0	0		0	0	0	0	0	0	45.63	0	45.63	0	45.63	0	45.63	0	45.63	45.63
1	0	41	139	85	83	32.6	0	0	1	0	0.51		113	51	109	8.5	198	0.53	118.1	0		0	1	0	0	0	0	0	0	1	1	0		0	0	0	0	0	0	65.8	0	65.8	0	65.8	0	65.8	0	65.8	65.8
2	1	58	143	63	69	27.9	1	1	0	0	31.5		164	37	102	6.2	94	0.88	94.6	0		0	0	0	0	0	0	0	0	1	0	0		0	0	0	0	0	0	62.47	0	62.47	0	62.47	0	62.47	0	62.47	62.47
2	1	71	138	77	79	26.2	0	0	1	0	35.08		212	61	129.6	9	213	0.79	90.6	0		0	1	0	0	0	0	0	0	1	1	0		0	0	0	0	0	0	57.37	0	57.37	0	57.37	0	57.37	0	57.37	57.37
2	1	59	128	89	75	24.4	0	0	1	0	11.07		141	47	123	7.5	120	0.9	93.2	0		0	1	0	0	0	0	0	0	0	0	0		0	0	0	0	0	0	16.3	0	16.3	0	16.3	0	16.3	0	16.3	16.3
1	0	66	126	81	75	26	0	1	1	0	12.01		213	52	138	6.5	122	0.72	87.2	0		1	1	0	1	0	1	0	0	1	0	0		0	0	0	0	0	0	75.3	0	75.3	0	75.3	0	75.3	0	75.3	75.3
1	0	55	122	67	47	23.7	0	0	1	0	2.93		177	57	154	6.7	129	0.79	84.3	1		0	1	0	0	0	0	0	0	1	0	0		0	0	0	0	0	0	74.17	0	74.17	0	74.17	0	74.17	0	74.17	74.17
1	1	49	162	101	68	28.1	0	1	1	0	9.69		190	49	112	7.5	177	0.81	104.5	1		0	0	1	1	1	0	0	0	1	0	0		0	0	0	0	0	0	69.07	0	69.07	0	69.07	0	69.07	0	69.07	69.07
1	1	40	153	80	82	28.9	0	0	1	0	4.24		245	49	145.6	7.7	106	0.75	115.1	1		0	1	0	0	0	0	0	0	1	0	0		0	0	0	0	0	0	24.77	0	24.77	0	24.77	0	24.77	0	24.77	24.77
1	0	66	145	64	95	22	0	1	1	0	19.06		219	71	109.6	11.6	159	0.64	92.8	1		1	0	1	1	0	0	0	0	1	1	1		0	0	0	0	0	0	66.9	0	66.9	0	66.9	0	66.9	0	66.9	66.9
1	1	68	130	72	75	26.8	0	1	1	0	22.85		161	62	77.6	7.9	147	0.76	94	0		1	1	0	0	1	0	0	1	1	1	0		0	0	0	0	0	0	39.13	0	39.13	0	39.13	0	39.13	0	39.13	39.13
2	1	41	129	74	59	30.5	0	1	1	0	1.48		143	51	68.4	7.4	136	1.08	84.8	0		0	1	1	1	0	0	0	0	1	0	0		0	0	0	0	0	0	16.97	0	16.97	0	16.97	0	16.97	0	16.97	16.97
2	1	64	151	82	79	28.5	0	1	1	0	31.37		220	43	131	9.7	184	1.06	74	1		0	1	0	1	0	0	0	0	1	1	0		0	0	0	0	0	0	42.97	0	42.97	0	42.97	0	42.97	0	42.97	42.97
2	0	65	127	84	79	29.1	0	1	1	0	11.91		158	60	70.2	7.7	187	0.71	89.3	0		1	1	0	1	0	1	0	0	1	0	0		0	0	0	0	0	0	54.13	0	54.13	0	54.13	0	54.13	0	54.13	54.13
2	1	47	134	76	89	29.3	0	1	1	0	6.41		194	46	78	8.1	154	1.05	84.1	1		0	1	0	1	0	1	0	1	1	1	0		0	0	0	0	0	0	32.2	0	32.2	0	32.2	0	32.2	0	32.2	32.2
2	0	60	105	70	69	21.9	0	0	1	0	2.97		112	52	197	10	234	0.61	98.3	0		0	1	0	0	0	0	0	0	1	0	1		0	0	0	0	0	0	55.27	0	55.27	0	55.27	0	55.27	0	55.27	55.27
2	1	53	101	71	82	23.8	0	0	1	0	4.74		151	41	143	6.4	119	0.91	96.2	0		1	1	0	0	0	0	0	0	1	1	0		0	0	0	0	0	0	51.27	0	51.27	0	51.27	0	51.27	0	51.27	51.27
2	1	39	158	106	65	25.6	0	1	1	0	2.36		149	40	133	13	185	1.02	92.3	0		0	1	0	1	1	1	0	1	1	0	0		0	0	0	0	0	0	18.33	0	18.33	0	18.33	0	18.33	0	18.33	18.33
1	1	68	134	77	79	23.9	1	1	1	0	38.71		135	39	115	8.8	178	0.72	95.9	1		0	1	0	1	0	0	0	0	1	0	0		0	0	0	0	0	0	18.63	0	18.63	0	18.63	0	18.63	0	18.63	18.63
1	0	56	136	69	70	23.5	0	1	1	0	2.86		153	74	93	8.9	70	0.77	86.2	1		0	1	0	1	0	0	0	1	1	1	0		0	0	0	0	0	0	70.4	0	70.4	0	70.4	0	70.4	0	70.4	70.4
1	1	71	177	96	44	26.3	0	1	1	1	51.37		120	40	113	6	132	1.04	72.1	0		0	1	0	1	0	1	1	0	1	0	0		0	0	0	0	0	0	25.8	0	25.8	0	25.8	0	25.8	0	25.8	25.8
1	1	62	154	80	59	27.4	1	1	1	0	36.75		163	35	137	7.2	98	0.96	84.7	0		0	1	1	1	0	0	0	0	1	0	0		0	0	0	0	0	0	17.9	0	17.9	0	17.9	0	17.9	0	17.9	17.9
1	1	55	151	91	67	25.3	1	1	1	0	18.7		102	35	85	7.6	155	0.96	88.7	1		1	1	1	1	0	0	0	0	1	0	0		0	0	0	0	0	0	66.27	0	66.27	0	66.27	0	66.27	0	66.27	66.27
1	1	70	120	69	82	21.9	0	0	1	0	27.07		138	38	136	7.9	116	0.85	88.4	0		1	1	0	0	0	0	0	0	1	1	1		0	0	0	0	0	0	20.67	0	20.67	0	20.67	0	20.67	0	20.67	20.67
2	1	40	146	89	77	24.3	0	0	1	0	1.75		174	57	106	8.5	197	0.82	110.4	0		0	0	0	0	0	0	0	0	1	1	0		0	0	0	0	0	0	61.77	0	61.77	0	61.77	0	61.77	0	61.77	61.77
1	0	60	98	58	55	20.6	0	0	1	0	2.64		157	72	73.8	7.1	177	0.64	96.9	0		0	1	0	0	0	0	0	1	1	0	0		0	0	0	0	0	0	35.73	0	35.73	0	35.73	0	35.73	0	35.73	35.73
2	1	46	102	70	61	21.8	1	0	1	0	5.74		159	45	101	8.1	152	0.8	107.4	0		0	1	0	0	0	0	0	1	1	1	0		0	0	0	0	0	0	46.9	0	46.9	0	46.9	0	46.9	0	46.9	46.9
1	1	40	141	81	69	27.7	1	1	1	0	3.96		106	39	105	8.4	179	0.97	97.3	1		0	1	0	1	1	1	0	0	1	0	1		0	0	0	0	0	0	24.23	0	24.23	0	24.23	0	24.23	0	24.23	24.23
1	1	27	181	91	90	36.7	0	1	1	0	3.13		305	44	221.8	12.4	384	1	102.4	0		0	1	0	0	0	0	0	0	1	1	1		0	0	0	0	0	0	20.77	0	20.77	0	20.77	0	20.77	0	20.77	20.77
2	0	65	157	91	66	25.8	0	1	1	0	19.17		163	48	107	7.13	117	0.55	98.5	0		0	1	1	1	1	1	0	0	1	0	0		0	0	0	0	0	0	60.23	0	60.23	0	60.23	0	60.23	0	60.23	60.23
1	0	45	141	88	94	26.2	0	1	1	0	4.49		290	57	186.4	7.3	106	0.6	110.1	0		0	0	0	0	0	1	0	0	1	0	0		0	0	0	0	0	0	35.63	0	35.63	0	35.63	0	35.63	0	35.63	35.63
2	1	59	143	86	96	27.8	0	1	1	0	14.05		111	38	67	8	180	1	82.2	1		1	1	1	1	0	0	0	0	1	1	0		0	0	0	0	0	0	35.03	0	35.03	0	35.03	0	35.03	0	35.03	35.03
1	0	42	133	82	93	19.4	0	0	1	0	1.24		174	49	112.6	8.2	208	0.68	108.2	0		0	1	0	0	0	0	0	0	1	1	0		0	0	0	0	0	0	66.5	0	66.5	0	66.5	0	66.5	0	66.5	66.5
1	1	52	117	67	90	27.6	1	0	1	0	13.84		179	42	105.8	8.5	207	1.13	74.6	0		0	1	0	0	0	0	0	0	1	0	0		0	0	0	0	0	0	65.73	0	65.73	0	65.73	0	65.73	0	65.73	65.73
1	0	41	109	81	78	27.3	0	0	1	0	0.38		147	60	97	8.4	155	0.55	116.9	1		0	1	0	0	0	0	0	0	1	1	0		0	0	0	0	0	0	63.83	0	63.83	0	63.83	0	63.83	0	63.83	63.83
2	1	57	140	85	72	33.2	1	1	0	0	33.07		211	41	159	7.1	107	0.63	109.8	1		0	0	1	1	0	0	0	1	1	0	0		0	0	0	0	0	0	36.33	0	36.33	0	36.33	0	36.33	0	36.33	36.33
1	0	51	126	87	81	25.2	0	0	1	0	2.39		218	61	167	7.5	122	0.54	109.7	1		0	1	0	0	0	0	0	1	1	0	0		0	0	0	0	0	0	71.6	0	71.6	0	71.6	0	71.6	0	71.6	71.6
2	1	42	136	105	67	34.6	1	1	1	0	10.79		148	29	117	9.7	114	0.78	111.3	1		1	1	1	0	0	0	0	1	1	0	0		0	0	0	0	0	0	19.6	0	19.6	0	19.6	0	19.6	0	19.6	19.6
2	1	62	181	112	79	22.3	1	1	1	0	34.52		159	61	90	8.3	225	0.89	91.5	1		1	1	1	1	0	1	0	0	1	1	0		0	0	0	0	0	0	34.27	0	34.27	0	34.27	0	34.27	0	34.27	34.27
2	1	40	148	73	88	25.4	0	0	1	0	3.5		210	46	124	9.7	230	0.85	108.9	0		0	0	0	0	0	0	0	0	1	0	0		0	0	0	0	0	0	35.9	0	35.9	0	35.9	0	35.9	0	35.9	35.9
1	1	19	117	77	64	30.2	0	0	1	0	0.06		239	57	156.4	8.2	210	0.78	130.7	0		0	0	0	0	0	0	0	0	1	0	0		0	0	0	0	0	0	35.37	0	35.37	0	35.37	0	35.37	0	35.37	35.37
1	1	65	171	88	86	24.1	0	0	0	0	34.27		162	44	120	8.3	189	0.65	101.8	1		0	0	0	0	0	0	0	0	1	1	0		0	0	0	0	0	0	66.93	0	66.93	0	66.93	0	66.93	0	66.93	66.93
2	0	63	112	55	66	26.2	0	1	1	0	6.08		109	31	142	10.1	259	1.25	45.8	0		0	1	1	1	0	0	0	1	1	0	0		0	0	0	0	0	0	55.27	0	55.27	0	55.27	0	55.27	0	55.27	55.27
1	0	64	143	76	111	24.2	0	1	1	0	15.82		164	43	118	10	134	0.79	79	1		1	1	1	1	0	0	0	0	1	1	0		0	0	0	0	0	0	20.73	0	20.73	0	20.73	0	20.73	0	20.73	20.73
1	0	41	109	64	74	21.8	1	0	0	0	2.7		162	50	90.2	12.7	167	0.51	119.6	0		0	0	0	0	0	0	0	1	1	0	0		0	0	0	0	0	0	72.33	0	72.33	0	72.33	0	72.33	0	72.33	72.33
1	1	40	151	81	66	34.1	0	1	1	0	0.95		111	53	82	6.3	120	0.96	98.4	0		0	1	0	1	0	1	0	0	1	0	0		0	0	0	0	0	0	71.3	0	71.3	0	71.3	0	71.3	0	71.3	71.3
1	1	44	132	92	72	21.4	1	0	0	0	5.84		142	48	125	8.8	188	0.95	97	1		0	0	0	0	0	0	0	1	1	0	1		0	0	0	0	0	0	52.53	0	52.53	0	52.53	0	52.53	0	52.53	52.53
2	1	23	144	67	81	29.5	0	0	1	0	0.18		190	42	102.8	8.2	208	0.97	109.8	0		0	0	0	0	0	0	0	0	1	0	0		0	0	0	0	0	0	29.07	0	29.07	0	29.07	0	29.07	0	29.07	29.07
2	1	42	132	94	79	26.9	0	1	1	0	4.69		298	69	189.8	15.7	55	0.9	104.8	1		0	0	0	0	0	0	0	1	1	0	0		0	0	0	0	0	0	30.77	0	30.77	0	30.77	0	30.77	0	30.77	30.77
2	0	66	141	83	69	29.2	0	1	1	0	22.1		275	51	174	13.6	278	0.74	84.3	0		0	1	1	1	0	0	0	0	1	1	0		0	0	0	0	0	0	48.03	0	48.03	0	48.03	0	48.03	0	48.03	48.03
2	1	59	131	71	105	24.4	0	1	1	0	10.25		96	42	155	6.9	125	0.72	102.1	0		1	1	0	1	0	0	0	0	1	0	0		0	0	0	0	0	0	47.83	0	47.83	0	47.83	0	47.83	0	47.83	47.83
2	1	50	139	77	61	31.7	0	0	1	0	6.81		144	35	89	7.2	116	1.13	75.5	0		0	1	0	0	0	0	0	0	1	0	0		0	0	0	0	0	0	23.23	0	23.23	0	23.23	0	23.23	0	23.23	23.23
1	1	47	128	82	82	26.8	0	0	1	0	3.25		185	64	91	7.6	188	1.09	80.3	1		0	1	0	0	0	0	0	0	1	0	0		0	0	0	0	0	0	29.43	0	29.43	0	29.43	0	29.43	0	29.43	29.43
1	0	56	138	76	83	25.5	0	0	1	0	5.04		124	32	129	8.7	113	0.54	105.2	0		0	1	0	0	0	0	0	1	1	0	0		0	0	0	0	0	0	30.23	0	30.23	0	30.23	0	30.23	0	30.23	30.23
2	1	62	131	75	96	28.4	1	1	1	0	25.64		169	57	82.2	8.8	176	1.37	55.1	1		1	1	1	1	0	1	0	0	1	1	1		0	0	0	0	0	0	32.2	1	19.2333	0	32.2	0	32.2	0	32.2	32.2
1	1	69	99	62	58	24.9	0	1	1	0	25		218	46	132.4	6.8	122	1.24	59	1		1	1	1	1	1	0	0	0	1	0	0		0	0	0	0	0	0	15.4	0	15.4	0	15.4	0	15.4	0	15.4	15.4
1	0	53	133	78	69	35.4	0	1	1	0	2.63		150	52	119	9.1	123	0.72	95.4	0		0	1	0	1	0	0	0	1	1	0	0		0	0	0	0	0	0	41.93	0	41.93	0	41.93	0	41.93	0	41.93	41.93
2	1	64	110	64	65	19.8	1	0	1	0	29.21		192	33	98	8.3	171	1.09	71.2	1		1	1	0	0	0	0	0	0	1	1	0		0	0	0	0	0	0	63.37	0	63.37	0	63.37	0	63.37	0	63.37	63.37
2	0	44	130	83	74	36.4	1	1	1	0	5.47		212	68	101.2	7.4	125	0.51	117.1	1		0	1	0	1	0	0	0	1	1	0	0		0	0	0	0	0	0	21.47	0	21.47	0	21.47	0	21.47	0	21.47	21.47
1	0	74	115	77	83	26.7	0	1	1	0	26.9		101	50	91	7.1	120	0.79	73.6	0		1	1	1	0	1	0	0	0	0	0	0		0	0	0	0	0	0	36.33	0	36.33	0	36.33	0	36.33	0	36.33	36.33
2	0	46	111	68	75	23.9	0	0	1	0	2.61		219	38	119.2	8.1	180	0.49	116.8	0		0	1	0	0	0	0	0	0	1	1	0		0	0	0	0	0	0	49	0	49	0	49	0	49	0	49	49
2	0	45	117	64	78	21.1	0	0	0	0	1.08		119	35	69	7.7	153	0.57	112.4	0		0	0	0	0	0	0	0	0	1	1	0		0	0	0	0	0	0	53.43	0	53.43	0	53.43	0	53.43	0	53.43	53.43
2	1	56	120	68	58	23.7	1	0	1	0	11.98		150	59	80.8	7	151	0.97	86.8	0		0	1	0	0	0	0	0	0	1	0	1		0	0	0	0	0	0	57.6	0	57.6	0	57.6	0	57.6	0	57.6	57.6
2	0	34	118	71	71	28.5	0	0	0	0	2		202	37	132	9.3	244	0.52	124.6	1		0	0	0	0	0	0	0	0	1	0	0		0	0	0	0	0	0	45.67	0	45.67	0	45.67	0	45.67	0	45.67	45.67
2	0	64	98	46	73	20.9	0	0	0	0	4.09		128	74	51	6.6	94	0.69	91.7	0		0	0	0	0	0	0	0	0	1	0	0		0	0	0	0	0	0	16.57	0	16.57	0	16.57	0	16.57	0	16.57	16.57
2	1	54	177	110	73	31.7	1	1	1	0	33.18		155	38	112	8.9	236	1.1	75.5	1		0	1	1	1	0	0	0	0	1	1	0		0	0	0	0	0	0	44.3	0	44.3	0	44.3	0	44.3	0	44.3	44.3
1	1	49	121	64	79	30.5	0	1	1	0	4.49		135	35	122	8.9	207	0.77	106.5	1		1	1	1	1	1	0	0	1	1	0	0		0	0	0	0	0	0	46.4	0	46.4	0	46.4	0	46.4	0	46.4	46.4
1	0	71	100	59	65	21.9	0	0	1	0	11.42		122	43	57	10.2	169	0.59	92.2	0		0	1	0	0	0	0	0	0	1	1	0		0	0	0	0	0	0	66.23	0	66.23	0	66.23	0	66.23	0	66.23	66.23
1	1	63	136	65	85	24.6	1	1	1	0	31.85		148	42	94	8.5	190	0.81	94.6	1		0	1	1	1	0	0	0	0	1	1	0		0	0	0	0	0	0	44.83	0	44.83	0	44.83	0	44.83	0	44.83	44.83
1	1	68	129	68	77	28.3	0	1	1	0	33.36		152	36	87.2	9.5	169	0.76	93.5	0		0	1	0	0	0	0	0	0	1	0	0		0	0	0	0	0	0	25.4	0	25.4	0	25.4	0	25.4	0	25.4	25.4
1	1	77	103	55	62	25.3	0	1	1	0	30.38		119	47	68	8.3	93	0.83	85.2	1		0	1	1	1	0	1	0	1	1	1	0		0	0	0	0	0	0	28.67	0	28.67	0	28.67	0	28.67	0	28.67	28.67
2	1	42	133	83	52	24.7	1	0	0	0	15.02		262	48	134.2	13.6	96	0.43	142.1	1		0	0	0	0	0	0	0	1	1	0	0		0	0	0	0	0	0	34.47	0	34.47	0	34.47	0	34.47	0	34.47	34.47
1	1	48	137	78	94	26.6	0	0	0	0	6.89		193	43	110.2	9.3	206	0.84	103.4	0		0	0	0	0	0	0	0	0	1	1	0		0	0	0	0	0	0	31.03	0	31.03	0	31.03	0	31.03	0	31.03	31.03
1	1	56	122	67	64	22.2	0	0	1	0	11.23		198	47	129	7.1	110	0.95	89	1		0	1	0	0	0	0	0	0	1	0	1		0	0	0	0	0	0	68.4	0	68.4	0	68.4	0	68.4	0	68.4	68.4
2	0	19	156	92	138	29.4	0	0	0	0	2.97		189	58	177	6	105	0.62	131.2	0		0	0	0	0	0	0	0	0	1	0	0		0	0	0	0	0	0	62.93	0	62.93	0	62.93	0	62.93	0	62.93	62.93
2	1	75	122	74	85	26.6	0	0	1	0	33.43		137	56	64.6	8.1	132	0.6	98.7	0		0	1	0	0	0	0	0	0	1	1	0		0	0	0	0	0	0	45.67	0	45.67	0	45.67	0	45.67	0	45.67	45.67
1	0	77	124	65	84	21.5	0	0	0	0	33.61		187	46	109.6	8.2	166	0.67	84.6	0		1	0	0	0	0	0	0	1	1	0	0		0	0	0	0	0	0	38.2	0	38.2	0	38.2	0	38.2	0	38.2	38.2
2	0	58	143	73	76	19.2	0	0	1	0	6.59		156	40	118	10.1	117	0.58	101.5	1		0	1	0	0	0	0	0	1	1	1	0		0	0	0	0	0	0	43.2	0	43.2	0	43.2	0	43.2	0	43.2	43.2
1	0	60	118	69	66	25.9	0	0	1	0	5.51		127	31	111	7.2	84	0.85	74.5	0		0	1	0	0	0	0	0	0	1	1	0		0	0	0	0	0	0	41.27	0	41.27	0	41.27	0	41.27	0	41.27	41.27
1	1	53	142	78	90	30	0	1	1	0	6.71		109	44	66	7.2	160	0.94	92.1	0		0	1	0	1	0	0	0	0	1	1	0		0	0	0	0	0	0	47.33	0	47.33	0	47.33	0	47.33	0	47.33	47.33
2	0	53	97	55	75	26.2	0	0	1	0	2.15		181	42	114.6	9.6	214	0.45	114.6	0		0	1	0	0	0	0	0	0	1	1	0		0	0	0	0	0	0	17.27	0	17.27	0	17.27	0	17.27	0	17.27	17.27
1	1	49	154	89	82	28.5	0	1	1	0	10.04		257	55	174.4	9.2	220	0.86	102.2	0		0	1	0	1	0	1	0	0	1	0	1		0	0	0	0	0	0	21.5	0	21.5	0	21.5	0	21.5	0	21.5	21.5
2	1	40	138	84	98	34.9	0	0	0	0	3.08		227	49	147	8.6	200	1.1	83.8	0		0	0	0	0	0	0	0	0	1	0	0		0	0	0	0	0	0	51.3	0	51.3	0	51.3	0	51.3	0	51.3	51.3
2	1	41	118	71	70	30.2	0	1	1	0	1.73		191	58	86	6.5	130	0.74	114.9	1		0	1	1	1	0	0	0	0	1	0	0		0	0	0	0	0	0	26.1	0	26.1	0	26.1	0	26.1	0	26.1	26.1
2	1	43	138	87	74	23.9	0	1	1	0	3.64		211	51	122	10	258	0.88	105.4	1		0	1	0	1	0	0	0	1	1	0	0		0	0	0	0	0	0	13.1	0	13.1	0	13.1	0	13.1	0	13.1	13.1
2	0	77	136	73	88	31.4	0	1	1	0	46.31		154	47	82.6	6.3	110	0.63	86.6	0		1	1	1	1	0	0	0	0	0	0	0		0	0	0	0	0	0	19.57	0	19.57	0	19.57	0	19.57	0	19.57	19.57
1	1	61	136	83	67	29.1	0	1	1	0	20.58		189	51	116	7.4	179	0.82	95.5	1		1	0	1	1	0	1	0	0	1	1	0		0	0	0	0	0	0	40.13	0	40.13	0	40.13	0	40.13	0	40.13	40.13
1	1	60	152	90	73	26	1	1	1	0	28.91		131	44	59	7.3	158	0.69	103	0		1	1	1	1	1	0	0	0	1	0	0		0	0	0	0	0	0	31.03	0	31.03	0	31.03	0	31.03	0	31.03	31.03
1	0	59	161	86	58	26	0	1	1	0	9.75		144	53	108	6.3	75	1.08	56	1		1	1	1	1	0	0	0	0	1	1	0		0	0	0	0	0	0	40.27	0	40.27	0	40.27	1	25.93	1	25.93	40.27
1	1	37	119	76	84	26.8	0	0	1	0	1.48		203	47	131.8	6	111	1.13	82.5	0		0	0	0	0	0	0	0	0	1	0	0		0	0	0	0	0	0	66.23	0	66.23	0	66.23	0	66.23	0	66.23	66.23
1	1	57	142	90	73	27.7	0	0	1	0	10.45		130	46	83	8.7	144	0.82	98	0		0	1	0	0	0	0	0	0	1	0	1		0	0	0	0	0	0	23.6	0	23.6	0	23.6	0	23.6	0	23.6	23.6
2	0	52	135	85	63	21.3	1	0	1	0	5.28		151	63	93	9.2	161	0.51	110.3	0		0	1	0	0	0	0	0	1	1	0	1		0	0	0	0	0	0	46.87	0	46.87	0	46.87	0	46.87	0	46.87	46.87
1	1	74	126	58	57	26.1	0	1	1	0	37.1		141	39	75.2	8.1	175	1.13	63.9	1		0	1	1	1	0	0	0	0	1	1	0		0	0	0	0	0	0	32.33	0	32.33	0	32.33	0	32.33	0	32.33	32.33
2	1	56	130	74	64	24.9	0	0	1	0	10.69		143	36	82.6	6.6	147	0.77	101.5	1		0	1	0	0	0	0	0	0	1	1	0		0	0	0	0	0	0	49.87	0	49.87	0	49.87	0	49.87	0	49.87	49.87
2	1	55	146	93	52	30.7	0	0	1	0	17.59		273	53	173	9.5	242	0.66	108.8	0		0	0	0	0	0	0	0	0	1	0	0		0	0	0	0	0	0	49.73	0	49.73	0	49.73	0	49.73	0	49.73	49.73
2	0	65	131	76	71	26	0	1	1	0	15.1		224	64	144	7.6	152	0.64	93.4	0		0	1	1	1	0	0	0	0	1	0	0		0	0	0	0	0	0	39.67	0	39.67	0	39.67	0	39.67	0	39.67	39.67
1	0	56	141	93	82	24.9	0	0	1	0	7.29		286	54	210.8	8.9	178	0.56	104.2	1		0	0	0	0	0	0	0	0	1	0	0		0	0	0	0	0	0	34.2	0	34.2	0	34.2	0	34.2	0	34.2	34.2
1	1	53	116	81	67	29.8	0	0	1	0	8.3		247	61	123.8	8.7	160	0.99	86.3	1		0	0	0	0	0	0	0	0	1	0	0		0	0	0	0	0	0	64.33	0	64.33	0	64.33	0	64.33	0	64.33	64.33
1	1	71	140	70	52	24.4	0	1	1	0	37.12		104	37	187	8.4	178	0.81	89.6	0		0	1	1	1	0	0	0	0	1	1	0		0	0	0	0	0	0	59.23	0	59.23	0	59.23	0	59.23	0	59.23	59.23
1	1	67	129	95	76	25.7	1	1	1	0	27.92		129	46	65	8.1	144	0.68	98.8	0		0	1	1	1	0	0	0	0	1	1	0		0	0	0	0	0	0	58.73	0	58.73	0	58.73	0	58.73	0	58.73	58.73
2	1	51	130	88	96	25.8	0	1	1	0	5.97		185	54	110.2	7.8	162	0.89	99.3	1		0	1	0	1	0	0	0	0	1	0	0		0	0	0	0	0	0	14.23	0	14.23	0	14.23	0	14.23	0	14.23	14.23
2	1	47	136	73	65	30.6	0	0	1	0	2.37		127	54	172	7.6	112	0.68	113.8	0		0	1	0	0	0	0	0	0	1	0	0		0	0	0	0	0	0	62.23	0	62.23	0	62.23	0	62.23	0	62.23	62.23
2	1	59	166	95	64	25	1	0	0	0	34.18		161	38	113	10.4	187	0.9	93.3	0		0	0	0	0	0	0	0	0	1	1	0		0	0	0	0	0	0	56	0	56	0	56	0	56	0	56	56
1	0	60	121	63	77	23.6	0	1	1	0	6.99		130	40	130	8.8	206	0.63	97.2	1		1	1	0	0	1	0	0	0	1	1	1		0	0	0	0	0	0	44.13	0	44.13	0	44.13	0	44.13	0	44.13	44.13
2	0	63	126	75	75	22.5	0	0	1	0	6.26		174	77	128	9.2	211	0.55	99.9	0		1	1	0	0	0	0	0	0	1	1	0		0	0	0	0	0	0	56.67	0	56.67	0	56.67	0	56.67	0	56.67	56.67
2	0	44	143	81	86	33.4	0	1	1	0	2.79		235	60	151.4	9.3	229	0.51	117	1		0	0	1	0	0	0	0	0	1	1	0		0	0	0	0	0	0	28.37	0	28.37	0	28.37	0	28.37	0	28.37	28.37
2	1	49	115	75	65	27	0	0	1	0	3.78		144	40	100	7.5	158	0.86	102.1	0		0	0	0	0	0	0	0	0	1	1	0		0	0	0	0	0	0	63.37	0	63.37	0	63.37	0	63.37	0	63.37	63.37
1	0	20	137	70	81	26.1	0	0	0	0	6.21		182	40	112	10.4	159	0.56	134.2	1		0	0	0	0	0	0	0	0	1	0	0		0	0	0	0	0	0	65.07	0	65.07	0	65.07	0	65.07	0	65.07	65.07
2	0	65	142	73	69	22.9	0	1	1	0	12.21		140	40	128	11.3	231	0.82	75	0		0	1	1	1	0	1	0	0	1	0	0		0	0	0	0	0	0	57.83	0	57.83	0	57.83	0	57.83	0	57.83	57.83
2	1	41	121	72	92	23.8	0	0	0	0	4.25		230	37	128.4	8.2	216	0.75	114.2	0		0	0	0	0	0	0	0	0	1	1	0		0	0	0	0	0	0	45.63	0	45.63	0	45.63	0	45.63	0	45.63	45.63
1	1	48	133	89	83	26.7	0	0	1	0	6.34		208	46	115.2	10.1	322	0.85	103.4	0		0	0	0	0	0	0	0	0	1	0	0		0	0	0	0	0	0	65.1	0	65.1	0	65.1	0	65.1	0	65.1	65.1
2	1	46	142	89	73	28.4	0	1	1	0	5.03		152	40	99	7.6	158	0.76	109.5	0		0	1	1	1	0	0	0	0	1	1	0		0	0	0	0	0	0	47.63	0	47.63	0	47.63	0	47.63	0	47.63	47.63
1	0	79	97	53	79	19.6	0	1	1	0	28.09		130	71	66	8.6	172	0.59	87.2	1		1	1	0	1	0	0	0	1	1	0	0		0	0	0	0	0	0	38.2	0	38.2	0	38.2	0	38.2	0	38.2	38.2
1	0	63	121	51	69	49.4	0	1	0	0	6.86		170	52	95.2	6.9	117	0.85	73.1	0		0	0	1	1	1	1	0	0	1	1	0		0	0	0	0	0	0	27.97	0	27.97	0	27.97	0	27.97	0	27.97	27.97
1	1	38	145	88	64	35.4	0	0	1	0	3.16		235	46	154.2	6.9	150	0.7	120	0		0	1	0	0	0	0	0	0	1	0	0		0	0	0	0	0	0	41.07	0	41.07	0	41.07	0	41.07	0	41.07	41.07
2	1	38	144	88	72	32	0	0	1	0	5.49		294	45	139	8.5	200	0.74	116.8	1		0	1	0	0	0	0	0	0	1	1	0		0	0	0	0	0	0	62.9	0	62.9	0	62.9	0	62.9	0	62.9	62.9
1	1	58	127	78	90	26.1	0	0	1	0	14.32		153	34	93.8	6.7	146	0.69	104.4	0		0	1	0	0	0	0	0	0	1	0	0		0	0	0	0	0	0	22.83	0	22.83	0	22.83	0	22.83	0	22.83	22.83
2	1	62	126	81	96	28	1	1	1	0	20.51		113	49	85	8.3	121	0.99	81.1	1		1	1	0	1	0	1	0	0	1	1	1		0	0	0	0	0	0	33.5	0	33.5	0	33.5	0	33.5	0	33.5	33.5
2	0	48	176	125	78	24	0	1	1	0	5.9		232	59	142	7.7	222	0.6	107.5	1		1	1	1	0	0	0	0	0	1	1	0		0	0	0	0	0	0	47.97	0	47.97	0	47.97	0	47.97	0	47.97	47.97
2	1	73	173	99	97	22.9	0	1	0	0	52.78		197	59	126	6.5	118	0.93	81.2	1		0	0	0	0	0	1	0	0	1	0	0		0	0	0	0	0	0	62.8	0	62.8	0	62.8	0	62.8	0	62.8	62.8
2	1	61	136	84	79	32.2	0	1	1	0	18.41		150	38	91	7	176	1.04	77	0		0	1	0	1	1	0	0	0	1	1	0		0	0	0	0	0	0	43.2	0	43.2	0	43.2	0	43.2	0	43.2	43.2
2	1	50	119	81	91	29.2	0	0	1	0	5.14		158	41	82	7.9	178	0.94	94.1	0		0	1	0	0	0	0	0	0	1	0	0		0	0	0	0	0	0	20.7	0	20.7	0	20.7	0	20.7	0	20.7	20.7
1	0	52	111	68	77	25.5	0	0	1	0	2.5		195	48	140	9.6	117	0.57	106.4	0		0	1	0	0	0	0	0	1	1	1	0		0	0	0	0	0	0	16.73	0	16.73	0	16.73	0	16.73	0	16.73	16.73
2	0	61	125	57	71	25.5	0	0	1	0	6.04		143	46	143	7.2	120	0.54	101.6	0		0	1	0	0	0	0	0	1	1	1	0		0	0	0	0	0	0	26.73	0	26.73	0	26.73	0	26.73	0	26.73	26.73
2	0	60	117	70	75	23.5	0	0	1	0	5.55		220	61	144.6	8.5	217	0.6	98.8	0		0	0	0	0	0	0	0	0	1	0	0		0	0	0	0	0	0	63.47	0	63.47	0	63.47	0	63.47	0	63.47	63.47
1	1	43	146	92	96	40.6	0	1	1	0	4.27		130	28	89	6.8	124	1	92.1	1		0	1	1	1	0	0	0	0	1	0	0		0	0	0	0	0	0	18.43	0	18.43	0	18.43	0	18.43	0	18.43	18.43
1	1	62	104	70	57	25.1	1	1	1	0	13.88		92	40	138	9	181	0.87	92.7	0		1	1	0	1	0	0	0	0	1	1	0		0	0	0	0	0	0	60.9	0	60.9	0	60.9	0	60.9	0	60.9	60.9
1	1	36	126	61	80	23.7	1	1	0	0	5.03		202	49	107.6	6.7	147	0.57	132.3	0		0	0	0	1	0	0	0	0	1	0	0		0	0	0	0	0	0	45.5	0	45.5	0	45.5	0	45.5	0	45.5	45.5
1	0	66	147	75	59	27.5	0	1	1	0	16.44		153	65	155	8.5	128	0.52	99.6	1		0	1	1	1	1	0	0	0	1	1	0		0	0	0	0	0	0	62.8	0	62.8	0	62.8	0	62.8	0	62.8	62.8
1	0	60	99	60	75	25.7	0	1	1	0	4.78		145	41	80.2	7.2	182	0.72	91.1	0		0	1	0	1	0	1	0	0	1	0	0		0	0	0	0	0	0	45.03	0	45.03	0	45.03	0	45.03	0	45.03	45.03
1	1	63	136	70	68	26.1	0	1	1	0	24.29		197	43	115	8.4	151	1.14	67.9	1		1	1	0	1	0	1	0	1	1	0	0		0	0	0	0	0	0	22.53	0	22.53	0	22.53	0	22.53	0	22.53	22.53
2	1	57	153	75	88	26	1	1	1	0	26.62		196	52	110	11.8	155	1.26	62.9	1		0	1	1	1	0	0	0	0	1	1	0		0	0	0	0	0	0	32	1	10.0333	0	32	0	32	0	32	32
1	0	50	126	93	61	27.6	0	1	1	0	2.2		164	45	176	10.8	161	0.58	107.7	0		0	0	0	1	0	0	0	0	1	0	0		0	0	0	0	0	0	27.03	0	27.03	0	27.03	0	27.03	0	27.03	27.03
2	0	64	124	74	74	29.8	0	1	1	0	8.38		184	51	82	7.8	168	0.8	78.2	1		0	1	0	1	0	0	0	1	1	0	0		0	0	0	0	0	0	27.8	0	27.8	0	27.8	0	27.8	0	27.8	27.8
2	0	75	177	98	63	24.8	0	1	1	0	57.98		150	33	112	7.4	153	1.01	54.3	0		0	1	0	1	0	0	0	0	1	1	0		0	0	0	0	0	0	34.7	0	34.7	0	34.7	0	34.7	0	34.7	34.7
2	1	52	149	83	76	24.1	1	1	1	0	12.07		121	55	79	8.4	237	0.91	96.4	0		1	1	0	1	0	0	0	0	1	0	0		0	0	0	0	0	0	47.6	0	47.6	0	47.6	0	47.6	0	47.6	47.6
1	0	65	141	70	49	28	0	1	1	0	11.02		115	37	185	7.8	174	0.46	104.4	0		1	1	1	1	1	1	0	1	1	1	0		0	0	0	0	0	0	58.53	0	58.53	0	58.53	0	58.53	0	58.53	58.53
1	1	54	111	74	96	21.9	1	1	1	0	8.46		118	46	82	7.6	254	0.83	99.7	1		1	1	0	0	1	1	0	1	1	0	0		1	1	0	0	1	1	57.9667	1	57.9667	0	57.9667	0	57.9667	0	57.9667	57.9667
1	1	60	100	61	76	21.1	1	1	0	0	16.89		194	49	121.6	7.9	138	0.93	88.7	0		0	0	0	1	1	0	0	0	1	0	0		0	0	0	0	0	0	23	0	23	0	23	0	23	0	23	23
2	1	44	165	111	113	33.7	0	1	1	0	3.15		146	48	83	11.5	121	0.71	114.4	0		0	1	1	1	0	0	1	1	1	0	0		0	0	0	0	0	0	32.23	0	32.23	0	32.23	0	32.23	0	32.23	32.23
1	1	64	123	78	77	26.4	0	1	1	0	14.96		148	56	102	7	124	0.99	80.3	0		0	1	1	1	0	0	0	0	1	0	0		0	0	0	0	0	0	25.33	0	25.33	0	25.33	0	25.33	0	25.33	25.33
2	1	56	150	82	94	25.4	0	1	1	0	15.69		156	42	71.2	7.4	145	1.28	62.1	0		0	1	0	0	0	0	0	0	1	1	0		0	0	0	0	0	0	20.3	0	20.3	0	20.3	0	20.3	0	20.3	20.3
1	0	65	139	79	80	30.2	0	1	1	0	13.71		152	58	98	7.7	119	0.63	94.2	1		0	1	1	1	0	0	0	0	1	1	0		0	0	0	0	0	0	46.6	0	46.6	0	46.6	0	46.6	0	46.6	46.6
1	1	35	159	91	71	30.6	0	0	1	0	3.26		222	37	134.2	10.3	239	0.88	111.5	1		0	1	0	0	0	0	0	1	1	1	0		0	0	0	0	0	0	55.07	0	55.07	0	55.07	0	55.07	0	55.07	55.07
2	0	54	99	62	70	21.2	0	0	1	0	0.93		115	65	98	8.8	105	0.74	92	0		1	1	0	0	0	0	0	0	1	1	0		0	0	0	0	0	0	30	0	30	0	30	0	30	0	30	30
2	1	64	154	93	92	22.5	0	1	1	0	19.98		105	45	79	6.8	142	0.79	94.8	0		1	1	0	1	0	0	0	0	1	0	0		0	0	0	0	0	0	25.4	0	25.4	0	25.4	0	25.4	0	25.4	25.4
1	1	77	128	70	69	27.1	0	1	1	0	48.53		123	49	73	7	110	0.85	83.8	1		1	1	1	1	0	1	0	0	1	0	0		0	0	0	0	0	0	18.83	0	18.83	0	18.83	0	18.83	0	18.83	18.83
1	1	54	97	61	83	24.9	0	1	0	1	2.93		111	50	101	9.7	197	0.72	105.9	0		0	0	0	1	0	0	0	0	1	1	0		0	0	0	0	0	0	61.4	0	61.4	0	61.4	0	61.4	0	61.4	61.4
2	0	50	90	53	72	25.4	0	0	1	0	1.07		157	47	94	8.4	133	0.59	106.8	0		0	1	0	0	0	0	0	1	1	1	0		0	0	0	0	0	0	33.97	0	33.97	0	33.97	0	33.97	0	33.97	33.97
2	1	55	156	91	95	28.1	0	1	1	0	11.19		151	48	141	7	188	1.4	56.1	1		0	1	1	1	0	0	0	0	1	1	0		0	0	0	0	0	0	58.97	0	58.97	0	58.97	0	58.97	0	58.97	58.97
2	1	55	119	73	70	28.2	0	0	0	0	10.44		174	38	160	8.4	138	0.87	96.9	1		0	0	0	0	0	0	0	0	1	1	0		0	0	0	0	0	0	57.3	0	57.3	0	57.3	0	57.3	0	57.3	57.3
1	1	66	141	78	61	25.4	1	1	1	0	36.01		126	42	134	8.4	166	1.07	71.8	0		1	1	1	1	0	0	0	0	1	0	0		0	0	0	0	0	0	60.33	0	60.33	0	60.33	0	60.33	0	60.33	60.33
1	1	59	125	84	69	21.9	0	0	0	0	14.44		186	44	116	9.7	240	0.81	97.3	0		0	0	0	0	0	0	0	0	1	1	0		0	0	0	0	0	0	45.4	0	45.4	0	45.4	0	45.4	0	45.4	45.4
1	0	44	124	74	87	28.8	0	0	1	0	0.95		173	59	83.8	8.2	212	0.62	109.7	1		0	1	0	0	0	0	0	0	1	1	0		0	0	0	0	0	0	41.27	0	41.27	0	41.27	0	41.27	0	41.27	41.27
2	1	51	136	87	71	26.8	1	0	1	0	9.78		120	43	92	5.9	96	0.86	100.6	0		0	1	0	0	0	0	0	0	1	0	1		0	0	0	0	0	0	50.1	0	50.1	0	50.1	0	50.1	0	50.1	50.1
2	1	47	136	84	93	28.7	0	0	0	0	5.51		201	51	120.8	7.9	165	0.95	94.7	0		0	0	0	0	0	0	0	0	1	0	0		0	0	0	0	0	0	60.23	0	60.23	0	60.23	0	60.23	0	60.23	60.23
1	0	33	114	62	103	28.3	0	1	1	0	0.83		146	41	142	8.7	160	0.59	120.8	1		0	1	0	1	0	0	0	0	1	0	0		0	0	0	0	0	0	45.03	0	45.03	0	45.03	0	45.03	0	45.03	45.03
2	1	51	126	80	67	24.3	0	0	1	0	6.68		154	37	97	8.7	151	0.82	102.5	1		0	1	0	0	0	0	0	0	1	1	0		0	0	0	0	0	0	38.9	0	38.9	0	38.9	0	38.9	0	38.9	38.9
1	1	56	160	86	61	31.9	1	1	0	0	25.98		144	37	152	6.4	104	1.03	80.8	0		0	0	0	0	1	0	0	0	1	0	0		0	0	0	0	0	0	55.3	0	55.3	0	55.3	0	55.3	0	55.3	55.3
2	1	69	130	88	89	29	0	1	1	0	30.37		139	46	102	8.2	170	0.87	88.1	0		1	1	0	1	0	0	0	0	0	1	0		0	0	0	0	0	0	29.87	0	29.87	0	29.87	0	29.87	0	29.87	29.87
2	1	36	117	72	70	28.7	0	0	1	0	1.18		220	55	124.8	7.6	156	0.69	121.9	0		0	0	0	0	0	0	0	0	1	0	1		0	0	0	0	0	0	42.9	0	42.9	0	42.9	0	42.9	0	42.9	42.9
2	1	45	130	81	95	29.2	1	0	0	0	6.77		161	54	172	8	165	0.8	107.8	0		0	0	0	0	0	0	0	0	1	1	0		0	0	0	0	0	0	34.73	0	34.73	0	34.73	0	34.73	0	34.73	34.73
2	1	75	141	76	73	26	0	0	1	0	41.77		130	49	55	7.9	198	0.86	85.1	0		0	1	0	0	0	0	0	0	1	1	0		0	0	0	0	0	0	59.67	0	59.67	0	59.67	0	59.67	0	59.67	59.67
1	1	45	133	84	70	25.8	0	0	0	0	8.14		272	44	121.4	15.5	431	1	90.4	0		0	0	0	0	0	0	0	0	1	1	0		0	0	0	0	0	0	59.3	0	59.3	0	59.3	0	59.3	0	59.3	59.3
2	1	45	139	89	88	29.1	0	1	0	0	5.55		186	44	114	7.8	153	0.87	104.1	1		0	0	1	1	0	0	0	0	1	0	0		0	0	0	0	0	0	17.67	0	17.67	0	17.67	0	17.67	0	17.67	17.67
1	0	33	129	72	89	46.9	0	0	0	0	0.74		209	61	120.4	5.7	114	0.56	122.8	0		0	0	0	0	0	0	0	1	0	0	0		0	0	0	0	0	0	50.17	0	50.17	0	50.17	0	50.17	0	50.17	50.17
2	1	53	142	86	81	27	1	1	1	0	15.38		124	37	64	7.7	210	0.76	104	0		0	1	1	1	1	0	0	0	1	0	0		0	0	0	0	0	0	24.2	0	24.2	0	24.2	0	24.2	0	24.2	24.2
1	1	45	132	89	73	27.6	0	0	1	0	2.97		108	28	84	7.4	141	0.91	101.4	0		0	1	0	0	0	0	0	0	1	0	0		0	0	0	0	0	0	33.27	0	33.27	0	33.27	0	33.27	0	33.27	33.27
2	1	54	149	84	62	29.1	0	1	1	0	6.73		89	33	121	10.1	175	0.96	89.4	1		1	1	1	1	0	0	0	1	1	0	0		0	0	0	0	0	0	41.03	0	41.03	0	41.03	0	41.03	0	41.03	41.03
2	1	41	108	66	100	23.2	0	1	0	0	2.73		221	48	132.2	6.8	148	1.19	75.4	1		0	0	1	0	0	0	0	0	1	1	0		0	0	0	0	0	0	56.63	0	56.63	0	56.63	0	56.63	0	56.63	56.63
2	1	49	161	91	73	32.5	1	0	1	0	21.42		192	42	108.4	9.6	197	0.93	96.2	1		0	1	0	0	0	0	0	0	1	0	0		0	0	0	0	0	0	34.33	0	34.33	0	34.33	0	34.33	0	34.33	34.33
2	0	37	143	93	66	27.6	0	0	1	0	0.85		96	30	99	7.2	136	0.65	113.2	0		0	1	0	0	0	0	0	0	1	0	1		0	0	0	0	0	0	43.6	0	43.6	0	43.6	0	43.6	0	43.6	43.6
2	1	54	134	83	75	27.3	0	0	1	0	11.06		172	39	113	7.5	150	0.86	98.2	0		0	1	0	0	0	0	0	0	1	1	0		0	0	0	0	0	0	33.33	0	33.33	0	33.33	0	33.33	0	33.33	33.33
2	1	42	136	90	73	25.9	0	0	0	0	2.33		187	57	140	7.6	152	0.86	106.8	0		0	0	0	0	0	0	0	0	1	0	0		0	0	0	0	0	0	54.6	0	54.6	0	54.6	0	54.6	0	54.6	54.6
1	0	61	129	80	69	34.4	0	1	1	0	5.62		143	53	73.6	7.4	99	0.68	94.4	0		0	1	0	1	0	0	0	1	1	1	0		0	0	0	0	0	0	55.23	0	55.23	0	55.23	0	55.23	0	55.23	55.23
2	1	74	134	77	53	28.7	0	1	1	1	46.09		190	55	96	7.3	155	0.79	88.5	0		0	0	0	0	0	0	0	0	1	0	0		0	0	0	0	0	0	30.03	0	30.03	0	30.03	0	30.03	0	30.03	30.03
1	1	51	124	73	68	23.1	1	0	1	0	15.22		171	39	151	10.1	254	0.73	107.2	1		0	0	0	0	0	0	0	1	1	1	0		0	0	0	0	0	0	58.27	0	58.27	0	58.27	0	58.27	0	58.27	58.27
2	0	52	131	85	89	23.7	0	0	0	0	2.53		161	50	149	8.8	199	0.54	108.6	0		0	0	0	0	0	0	0	0	1	0	1		0	0	0	0	0	0	47.63	0	47.63	0	47.63	0	47.63	0	47.63	47.63
2	1	47	147	94	87	24.7	0	0	1	0	9.24		215	39	136.2	9.6	204	0.86	103.1	0		0	0	0	0	0	0	0	0	1	0	0		0	0	0	0	0	0	57.33	0	57.33	0	57.33	0	57.33	0	57.33	57.33
1	1	60	127	67	90	26.6	0	1	0	0	12.53		157	52	85	7.5	190	0.76	99.1	1		0	0	1	1	0	0	0	0	1	1	1		0	0	0	0	0	0	48.47	0	48.47	0	48.47	0	48.47	0	48.47	48.47
1	1	76	158	74	72	31.5	0	1	1	0	49.56		103	53	77	8.4	152	0.85	84.6	0		0	1	0	0	1	1	0	0	1	1	0		0	0	0	0	0	0	18.7	0	18.7	0	18.7	0	18.7	0	18.7	18.7
2	0	52	122	75	81	24.4	0	1	0	0	3.18		222	51	151	11	122	0.53	109.3	0		0	0	1	1	0	1	0	1	1	0	0		0	0	0	0	0	0	57.8	0	57.8	0	57.8	0	57.8	0	57.8	57.8
1	1	42	142	86	77	31	1	0	1	0	16.2		240	43	133	8.7	114	0.98	94.9	1		0	0	0	0	0	0	0	1	1	1	0		0	0	0	0	0	0	45.77	0	45.77	0	45.77	0	45.77	0	45.77	45.77
1	0	57	125	75	83	22.2	0	1	1	0	4.53		192	49	107.8	7.4	165	0.52	106.3	0		1	1	1	1	0	0	0	0	1	1	0		0	0	0	0	0	0	31.87	0	31.87	0	31.87	0	31.87	0	31.87	31.87
1	1	68	133	60	82	21.6	0	1	0	0	31.8		210	44	142	8	131	0.73	95.5	0		0	0	1	1	0	0	0	0	1	0	0		0	0	0	0	0	0	19.57	0	19.57	0	19.57	0	19.57	0	19.57	19.57
2	1	61	118	70	85	27.5	1	0	1	0	20.09		163	47	68	9.3	214	0.52	115.2	1		0	0	0	0	0	0	0	1	1	1	0		0	0	0	0	0	0	47.97	0	47.97	0	47.97	0	47.97	0	47.97	47.97
2	1	52	162	88	58	22.5	0	0	1	0	12.08		163	37	99.2	5.5	97	0.8	102.7	0		0	1	0	0	0	0	0	0	1	0	0		0	0	0	0	0	0	57.63	0	57.63	0	57.63	0	57.63	0	57.63	57.63
1	0	53	153	82	66	25.9	0	1	1	0	2.79		177	73	120	8.6	107	0.77	88.3	1		0	1	1	1	0	0	0	0	1	0	0		0	0	0	0	0	0	17.7	0	17.7	0	17.7	0	17.7	0	17.7	17.7
2	1	70	124	67	75	21.9	0	0	1	0	25.97		159	61	90	7.1	130	0.86	87.7	0		1	1	0	0	0	0	0	0	1	0	0		0	0	0	0	0	0	41.8	0	41.8	0	41.8	0	41.8	0	41.8	41.8
2	1	68	141	56	83	21.9	1	0	1	0	36.99		143	42	97	9.1	181	0.91	86.1	1		0	1	0	0	0	0	0	0	1	0	0		0	0	0	0	0	0	53.17	0	53.17	0	53.17	0	53.17	0	53.17	53.17
1	1	32	183	91	101	24.7	0	0	1	0	1.66		174	35	81.2	6.6	147	0.74	122.2	0		0	0	0	0	0	0	0	0	1	1	0		0	0	0	0	0	0	53.67	0	53.67	0	53.67	0	53.67	0	53.67	53.67
2	0	45	124	81	71	26.1	0	1	1	0	1.76		126	36	166	7.9	213	0.61	109.7	0		0	1	0	0	0	0	0	0	1	1	0		0	0	0	0	0	0	22.2	0	22.2	0	22.2	0	22.2	0	22.2	22.2
1	1	43	143	77	77	25.8	0	1	1	0	2.46		161	49	69.4	10.3	196	0.79	110.3	1		0	1	0	1	0	0	0	0	1	1	0		0	0	0	0	0	0	27.5	0	27.5	0	27.5	0	27.5	0	27.5	27.5
1	1	64	111	63	97	24.8	0	0	1	0	12.43		124	45	128	8.8	189	0.9	90.3	0		1	1	0	0	0	0	0	0	1	0	0		0	0	0	0	0	0	29.67	0	29.67	0	29.67	0	29.67	0	29.67	29.67
2	0	77	149	81	62	25.1	0	1	1	0	55.39		199	68	167	7	108	0.81	70	0		0	1	0	1	0	0	0	0	1	0	0		0	0	0	0	0	0	32.6	0	32.6	0	32.6	0	32.6	0	32.6	32.6
1	1	58	124	75	82	19.2	0	0	1	0	14.63		217	49	119.6	10.3	271	0.69	104.3	0		1	1	0	0	0	0	0	0	1	0	0		0	0	0	0	0	0	54.97	0	54.97	0	54.97	0	54.97	0	54.97	54.97
1	0	33	158	98	91	30.1	1	1	1	0	19		244	45	151.4	11	289	0.62	118.5	1		0	0	0	1	0	0	0	0	1	0	0		0	0	0	0	0	0	53.33	0	53.33	0	53.33	0	53.33	0	53.33	53.33
2	1	70	118	68	59	23.4	0	1	0	1	33.32		162	37	106.2	6.5	92	0.93	82.8	0		0	0	0	0	0	0	1	0	1	0	0		0	0	0	0	0	0	54.87	0	54.87	0	54.87	0	54.87	0	54.87	54.87
2	1	19	122	67	86	27.5	0	0	0	0	0.04		187	49	121.4	9.7	214	0.62	143.5	0		0	0	0	0	0	0	0	0	1	0	0		0	0	0	0	0	0	56.27	0	56.27	0	56.27	0	56.27	0	56.27	56.27
2	0	57	100	64	76	29.6	0	1	1	0	2.38		184	60	100.8	9	106	0.56	103.8	0		0	1	0	1	0	0	0	0	1	1	0		0	0	0	0	0	0	56.63	0	56.63	0	56.63	0	56.63	0	56.63	56.63
1	1	51	119	77	66	24.3	0	1	1	0	4.8		190	63	118	6.5	137	0.9	98.5	0		1	1	1	1	1	0	0	0	1	1	0		0	0	0	0	0	0	27.73	0	27.73	0	27.73	0	27.73	0	27.73	27.73
2	1	45	125	71	99	27.8	0	0	0	0	5.66		217	41	101	10.9	299	0.82	106.5	1		0	0	0	0	0	0	0	0	1	1	0		0	0	0	0	0	0	56	0	56	0	56	0	56	0	56	56
2	0	63	100	52	61	23.9	0	0	0	1	5.22		151	44	100	6.3	129	0.87	70.7	0		0	0	0	0	0	0	0	0	1	0	0		0	0	0	0	0	0	52.4	0	52.4	0	52.4	0	52.4	0	52.4	52.4
1	1	28	148	93	82	23.3	0	0	0	0	0.12		157	68	190	6.6	176	0.95	108.2	0		0	0	0	0	0	0	0	0	1	0	0		0	0	0	0	0	0	41.53	0	41.53	0	41.53	0	41.53	0	41.53	41.53
1	1	53	137	75	96	19.9	0	0	1	0	9.24		144	34	95	11.4	245	0.96	90	0		0	1	0	0	0	0	0	0	1	1	0		0	0	0	0	0	0	42.83	0	42.83	0	42.83	0	42.83	0	42.83	42.83
2	1	40	161	98	77	30.6	0	0	0	0	3.24		196	46	130.2	7.6	160	0.82	111	0		0	0	0	0	0	0	0	0	1	0	1		0	0	0	0	0	0	55.43	0	55.43	0	55.43	0	55.43	0	55.43	55.43
2	1	60	154	100	77	26.3	0	1	0	0	11.36		71	33	119	7.1	127	0.92	90.2	1		0	0	0	1	0	1	0	0	1	1	0		0	0	0	0	0	0	32.83	0	32.83	0	32.83	0	32.83	0	32.83	32.83
2	0	47	125	70	81	33.1	0	1	1	0	2.23		201	46	85.2	6.9	132	0.74	96.7	1		0	1	0	1	0	0	0	1	1	0	0		0	0	0	0	0	0	53.8	0	53.8	0	53.8	0	53.8	0	53.8	53.8
2	1	39	96	72	87	20.2	0	0	0	0	1.06		184	48	114	14.9	378	1.02	92.1	0		0	0	0	0	0	0	0	0	1	1	0		0	0	0	0	0	0	56.23	0	56.23	0	56.23	0	56.23	0	56.23	56.23
1	0	67	128	74	75	23	0	1	1	0	17.01		167	41	101.2	6.8	113	0.75	82.6	0		0	1	0	1	0	1	0	0	1	0	0		0	0	0	1	0	1	14.3333	1	14.3333	0	55.8	0	55.8	0	55.8	55.8
2	1	45	96	61	87	29.6	0	0	1	0	2.49		207	51	93.2	8.1	188	0.82	106.7	1		0	1	0	0	0	0	0	0	1	1	1		0	0	0	0	0	0	54.97	0	54.97	0	54.97	0	54.97	0	54.97	54.97
1	1	23	159	100	69	26.7	0	1	1	0	0.08		140	41	134	6.4	132	0.78	127.3	1		0	1	0	1	0	0	0	0	1	1	0		0	0	0	0	0	0	55.73	0	55.73	0	55.73	0	55.73	0	55.73	55.73
2	0	51	130	72	64	24.7	0	1	1	0	3.01		140	43	106	6.9	115	0.76	90.9	1		0	1	1	1	0	0	0	0	1	0	1		0	0	0	0	0	0	46.6	0	46.6	0	46.6	0	46.6	0	46.6	46.6
2	0	50	129	93	85	28.4	1	1	1	0	5.89		141	42	95	9.8	140	0.5	113.1	0		0	1	0	1	0	0	0	1	1	0	0		0	0	0	0	0	0	41.67	0	41.67	0	41.67	0	41.67	0	41.67	41.67
2	0	58	150	85	61	22.8	0	0	0	0	8.78		178	35	126.6	7.9	158	0.72	92.4	0		0	0	0	0	0	0	0	0	1	1	0		0	0	0	0	0	0	19.77	0	19.77	0	19.77	0	19.77	0	19.77	19.77
2	0	64	113	63	67	23.1	0	1	1	0	8.44		140	45	81	9.9	184	0.73	87.3	1		0	1	1	1	0	0	0	0	1	1	0		0	0	0	0	0	0	50.43	0	50.43	0	50.43	0	50.43	0	50.43	50.43
2	0	79	95	57	65	23.2	0	1	1	1	23.89		95	34	166	8.1	141	0.68	83.4	1		0	1	0	0	1	1	1	0	1	1	0		0	0	0	0	0	0	37.93	0	37.93	0	37.93	0	37.93	0	37.93	37.93
2	1	49	130	89	59	28.1	0	0	0	0	6.7		175	38	139	6.9	154	0.92	97.4	0		0	0	0	0	0	0	0	0	1	0	0		0	0	0	0	0	0	34.33	0	34.33	0	34.33	0	34.33	0	34.33	34.33
2	1	48	138	94	58	32.1	0	1	0	0	7.72		194	46	197	6.8	115	1	88.4	0		0	0	1	1	0	0	0	0	1	0	0		0	0	0	0	0	0	54.33	0	54.33	0	54.33	0	54.33	0	54.33	54.33
2	1	43	145	81	91	28.4	0	1	1	0	3.17		141	40	67.4	8.2	179	0.71	115	0		0	1	0	1	0	0	0	0	1	0	0		0	0	0	0	0	0	30.23	0	30.23	0	30.23	0	30.23	0	30.23	30.23
2	0	63	115	64	78	27.5	0	0	1	0	7.86		211	45	144	9	145	0.62	96.1	0		0	0	0	0	0	0	0	0	1	0	0		0	0	0	0	0	0	54.33	0	54.33	0	54.33	0	54.33	0	54.33	54.33
2	0	41	163	101	63	31.6	0	1	1	0	2.71		236	63	140.6	8.5	190	0.54	117.6	0		0	0	0	0	0	0	0	0	1	0	0		0	0	0	0	0	0	26.73	0	26.73	0	26.73	0	26.73	0	26.73	26.73
2	1	61	118	69	78	25.6	0	1	1	0	15.07		154	44	85.4	8.8	162	0.9	92	1		1	1	1	1	0	1	0	0	1	1	0		0	0	0	0	0	0	29.17	0	29.17	0	29.17	0	29.17	0	29.17	29.17
2	1	43	117	63	76	23.2	0	0	0	0	1.68		157	50	94	10.3	269	0.74	113.1	0		0	0	0	0	0	0	0	0	1	0	0		0	0	0	0	0	0	54.33	0	54.33	0	54.33	0	54.33	0	54.33	54.33
1	1	37	123	70	69	29.5	1	0	1	0	13.44		259	38	184	9.7	392	1.24	73.8	0		0	1	0	0	0	0	0	0	1	0	0		0	0	0	0	0	0	18.87	0	18.87	0	18.87	0	18.87	0	18.87	18.87
1	1	46	155	94	74	34.6	0	1	1	0	5.49		182	48	107.8	5.6	242	0.81	106.5	1		0	1	0	1	0	0	0	0	1	0	0		0	0	0	0	0	0	16.83	0	16.83	0	16.83	0	16.83	0	16.83	16.83
2	1	46	124	78	76	28.4	0	1	1	0	2.89		151	51	110	6.6	116	0.66	116.1	1		0	1	1	1	0	0	0	0	1	1	0		0	0	0	0	0	0	48.7	0	48.7	0	48.7	0	48.7	0	48.7	48.7
2	1	34	116	66	71	20.8	1	0	0	0	4.79		184	36	134.4	11.2	203	0.74	120.8	0		0	0	0	0	0	0	0	1	1	0	0		0	0	0	0	0	0	53.93	0	53.93	0	53.93	0	53.93	0	53.93	53.93
1	1	50	99	55	82	29	1	1	1	0	10.07		181	41	88.8	7.5	152	1.02	85.2	0		0	1	0	1	0	0	0	0	1	1	0		0	0	0	0	0	0	39.43	0	39.43	0	39.43	0	39.43	0	39.43	39.43
2	0	19	106	60	81	21.6	1	0	0	0	18.05		176	54	103.4	11.3	305	0.51	139.7	0		0	0	0	0	0	0	0	1	1	0	0		0	0	0	0	0	0	52	0	52	0	52	0	52	0	52	52
2	1	63	138	69	68	25.9	1	1	1	0	25.73		129	53	66	6.7	77	0.73	98.9	0		0	1	0	1	1	0	0	1	1	0	0		0	0	0	0	0	0	24.2	0	24.2	1	14.2	0	24.2	1	14.2	24.2
1	1	64	157	89	78	21.6	0	1	0	0	26.33		146	39	92	6.8	156	0.84	92.9	0		0	0	1	1	0	0	0	0	1	0	0		0	0	0	0	0	0	24.63	0	24.63	0	24.63	0	24.63	0	24.63	24.63
2	1	25	155	92	78	32.4	0	0	0	0	0.19		166	43	105.2	10.7	91	0.93	114	0		0	0	0	0	0	0	0	1	1	0	0		0	0	0	0	0	0	53.37	0	53.37	0	53.37	0	53.37	0	53.37	53.37
2	0	53	112	63	66	22.4	0	0	0	0	2.84		172	40	111	12.9	113	0.66	100.9	0		0	0	0	0	0	0	0	1	1	0	0		0	0	0	0	0	0	52.7	0	52.7	0	52.7	0	52.7	0	52.7	52.7
2	1	42	155	95	77	31.2	0	1	1	0	4.95		179	41	114.4	9.3	103	1.15	77.9	0		0	1	1	0	0	0	0	0	1	0	0		0	0	0	0	0	0	53.17	0	53.17	0	53.17	0	53.17	0	53.17	53.17
1	1	44	117	63	80	19	0	0	1	0	1.81		157	55	96	6.4	85	0.69	115.1	0		0	1	0	0	0	0	0	0	1	1	0		0	0	0	0	0	0	51.47	0	51.47	0	51.47	0	51.47	0	51.47	51.47
2	1	41	133	77	76	20.1	1	0	1	0	2.92		136	60	145	12.8	288	0.97	96.7	1		0	1	0	0	0	0	0	0	1	0	0		0	0	0	0	0	0	52.23	0	52.23	0	52.23	0	52.23	0	52.23	52.23
1	1	25	128	95	85	23.9	0	0	1	0	0.22		184	40	123	14	335	0.74	128.6	0		0	0	0	0	0	0	0	0	1	1	0		0	0	0	0	0	0	36.43	0	36.43	0	36.43	0	36.43	0	36.43	36.43
2	0	62	160	85	79	23.7	0	0	1	0	14.66		295	54	208	9.8	217	0.77	83	1		0	1	0	0	0	0	0	0	1	0	0		0	0	0	0	0	0	44.27	0	44.27	0	44.27	0	44.27	0	44.27	44.27
1	0	74	138	75	81	38	0	0	1	0	28.66		192	72	106	8.2	67	0.94	59.8	0		0	0	0	0	0	0	0	1	1	1	0		0	0	0	0	0	0	38.47	0	38.47	0	38.47	0	38.47	0	38.47	38.47
1	1	54	158	95	67	26.7	0	0	0	0	9.37		152	51	82	8.7	172	0.85	99.1	0		0	0	0	0	0	0	0	0	1	1	0		0	0	0	0	0	0	52.9	0	52.9	0	52.9	0	52.9	0	52.9	52.9
2	1	33	131	87	78	25.8	0	0	0	0	1.33		225	45	152.4	9.1	161	0.87	113.5	1		0	0	0	0	0	0	0	0	1	0	0		0	0	0	0	0	0	52.43	0	52.43	0	52.43	0	52.43	0	52.43	52.43
2	1	60	169	98	95	32.8	1	1	0	0	42.73		195	38	135.4	9.6	312	0.87	93.7	0		0	0	0	1	0	1	0	0	1	1	0		0	0	0	0	0	0	45.47	0	45.47	0	45.47	0	45.47	0	45.47	45.47
2	1	38	122	74	65	23.6	0	0	0	0	1.84		221	49	155.2	14.8	118	0.99	96.5	1		0	0	0	0	0	0	0	1	1	0	0		0	0	0	0	0	0	52.93	0	52.93	0	52.93	0	52.93	0	52.93	52.93
2	1	47	111	63	61	32	0	1	1	0	4.14		181	40	117.8	12.5	95	1.11	78.7	0		0	0	0	1	0	1	0	1	1	0	0		0	0	0	0	0	0	52.7	0	52.7	0	52.7	0	52.7	0	52.7	52.7
2	1	51	104	59	82	23.2	0	0	1	0	4.96		191	46	109.4	8	184	0.95	92.6	0		0	0	0	0	0	0	0	0	1	1	0		0	0	0	0	0	0	32.63	0	32.63	0	32.63	0	32.63	0	32.63	32.63
2	1	44	131	92	62	23.4	1	1	1	0	11.87		187	40	138	9.9	298	0.67	116.6	1		0	1	0	1	0	0	0	1	1	0	0		0	0	0	0	0	0	52	0	52	0	52	0	52	0	52	52
2	0	60	134	86	79	29.4	0	1	1	0	5.06		134	58	103	9.9	75	0.73	89.3	1		1	1	0	1	0	1	0	1	1	0	0		0	0	0	0	0	0	13.27	0	13.27	0	13.27	0	13.27	0	13.27	13.27
2	1	74	122	71	75	26.2	0	1	1	0	36.33		155	72	65	9.9	133	0.92	81.4	0		1	1	0	0	0	0	0	0	1	0	0		0	0	0	0	0	0	52.2	0	52.2	0	52.2	0	52.2	0	52.2	52.2
2	1	42	110	81	99	38.5	0	1	1	0	2.15		153	37	88	5.4	105	1.1	82.6	0		0	1	1	1	0	0	0	0	1	0	0		0	0	0	0	0	0	52	0	52	0	52	0	52	0	52	52
2	0	49	133	74	72	26	0	0	0	0	4.81		241	38	156.4	6.6	146	0.64	105.2	0		0	0	0	0	0	0	0	0	1	0	0		0	0	0	0	0	0	43.3	0	43.3	0	43.3	0	43.3	0	43.3	43.3
2	0	57	117	74	78	21.9	0	1	0	0	4.2		193	67	98.4	7.6	81	0.5	107.6	0		0	0	0	1	0	0	0	0	1	0	0		0	0	0	0	0	0	51.27	0	51.27	0	51.27	0	51.27	0	51.27	51.27
1	1	52	143	97	74	24.5	0	0	1	0	6.34		171	65	83	7.6	148	0.79	103	0		0	1	0	0	0	0	0	0	1	0	0		0	0	0	0	0	0	28.5	0	28.5	0	28.5	0	28.5	0	28.5	28.5
1	0	63	136	75	53	26	0	1	1	0	10.96		124	42	93	6.7	117	0.98	61.4	0		0	1	1	1	0	0	0	0	1	0	0		0	0	0	0	0	0	23.7	0	23.7	0	23.7	0	23.7	0	23.7	23.7
2	0	60	121	72	86	25.7	0	1	1	0	5.19		129	63	85	7.4	241	0.6	98.8	0		1	1	1	1	0	0	0	1	1	0	0		0	0	0	0	0	0	49.93	0	49.93	0	49.93	0	49.93	0	49.93	49.93
2	0	79	150	60	66	20.5	1	1	1	1	70.11		158	36	106	9.6	220	0.72	79.9	1		0	1	0	1	0	0	1	0	1	1	0		0	0	0	0	0	0	34.3	0	34.3	0	34.3	0	34.3	0	34.3	34.3
1	0	47	172	116	86	28.2	0	1	1	0	2.53		148	58	83	7.6	149	0.64	106.5	1		1	1	1	0	0	0	0	0	1	0	0		0	0	0	0	0	0	18.37	0	18.37	0	18.37	0	18.37	0	18.37	18.37
1	1	48	150	69	68	22.6	0	0	1	0	3.84		146	59	69.6	9.4	136	0.59	119.4	1		0	1	0	0	0	0	0	0	1	1	0		0	0	0	0	0	0	49.73	0	49.73	0	49.73	0	49.73	0	49.73	49.73
1	0	43	118	82	142	23.5	1	0	0	0	6.81		226	47	195	8.1	132	0.69	106.9	0		0	0	0	0	0	0	0	1	1	1	0		0	0	0	0	0	0	19.17	0	19.17	0	19.17	0	19.17	0	19.17	19.17
1	1	52	114	70	76	25.8	0	1	1	0	5.46		134	42	111	5.8	120	1.05	81.2	0		0	1	1	1	0	0	0	0	1	0	0		0	0	0	0	0	0	24.97	0	24.97	0	24.97	0	24.97	0	24.97	24.97
2	1	54	190	117	88	30.1	0	0	1	0	10.87		112	44	88	10.4	197	0.73	105	1		0	1	0	0	0	0	0	0	1	1	0		0	0	0	0	0	0	49.63	0	49.63	0	49.63	0	49.63	0	49.63	49.63
2	1	41	120	77	93	27.4	0	0	1	0	0.66		78	32	115	10.1	222	0.83	109.2	0		0	1	0	0	0	0	0	0	1	1	0		0	0	0	0	0	0	46.23	0	46.23	0	46.23	0	46.23	0	46.23	46.23
2	1	38	147	93	87	39.2	0	0	0	0	2.25		220	54	166	7.2	162	1.09	85.7	0		0	0	0	0	0	0	0	0	1	0	0		0	0	0	0	0	0	14.17	0	14.17	0	14.17	0	14.17	0	14.17	14.17
2	1	56	135	79	73	27.7	0	0	0	0	11.06		154	43	89	9.3	111	1.02	81.6	0		0	0	0	0	0	0	0	0	1	0	0		0	0	0	0	0	0	48.27	0	48.27	0	48.27	0	48.27	0	48.27	48.27
2	1	67	156	82	63	20.6	1	1	1	0	40.25		142	57	115	6.6	112	0.93	84.6	0		1	1	0	1	0	0	0	1	1	0	0		0	0	0	0	0	0	50.37	0	50.37	0	50.37	0	50.37	0	50.37	50.37
1	1	64	116	81	84	31.5	1	1	1	0	19.53		97	34	105	7.8	117	0.88	90.7	0		0	1	1	1	0	1	0	1	1	0	0		0	0	0	0	0	0	35.47	0	35.47	0	35.47	0	35.47	0	35.47	35.47
2	1	58	127	80	69	32.6	0	1	1	0	12.49		181	59	101.6	8.3	166	0.6	110.9	0		0	1	1	0	0	0	0	0	1	1	1		0	0	0	0	0	0	13.5	0	13.5	0	13.5	0	13.5	0	13.5	13.5
2	1	48	124	73	77	28.4	0	1	0	0	7.4		214	39	139.4	8.7	235	0.81	105.1	0		0	0	0	1	0	0	0	0	1	1	0		0	0	0	0	0	0	46.4	0	46.4	0	46.4	0	46.4	0	46.4	46.4
2	1	56	112	67	73	27.6	0	1	1	0	6.43		122	47	161	6.8	132	0.74	103.2	0		1	1	1	1	0	0	0	0	1	0	0		0	0	0	0	0	0	35.83	0	35.83	0	35.83	0	35.83	0	35.83	35.83
1	1	41	134	87	66	26.2	0	1	1	0	1.59		137	49	97	7.5	145	0.87	106.9	0		0	1	0	1	1	0	0	0	1	1	1		0	0	0	0	0	0	48.97	0	48.97	0	48.97	0	48.97	0	48.97	48.97
2	1	63	128	75	81	23.5	0	0	1	0	13.18		132	61	94	9.6	147	0.75	97.5	1		1	1	0	0	0	0	0	1	1	1	0		0	0	0	0	0	0	46.87	0	46.87	0	46.87	0	46.87	0	46.87	46.87
2	0	51	143	83	114	23.8	0	0	1	0	3.09		170	48	136	8.4	148	0.55	108.6	0		0	1	0	0	0	0	0	0	1	0	0		0	0	0	0	0	0	48.53	0	48.53	0	48.53	0	48.53	0	48.53	48.53
2	1	47	106	67	85	20.7	1	0	1	0	9.16		231	56	156.2	10.2	175	0.8	106.7	0		0	0	0	0	0	0	0	0	1	0	0		0	0	0	0	0	0	49.27	0	49.27	0	49.27	0	49.27	0	49.27	49.27
2	1	47	131	72	66	31.6	0	1	0	0	3.59		148	45	90	8	110	1.4	59.4	1		0	0	1	1	0	0	0	0	1	0	0		0	0	0	0	0	0	48.53	0	48.53	0	48.53	0	48.53	0	48.53	48.53
2	1	48	148	105	75	25.6	0	1	1	0	6.18		139	37	92	12	224	0.59	120.1	0		0	1	0	0	0	0	0	1	1	0	0		0	0	0	0	0	0	34.77	0	34.77	0	34.77	0	34.77	0	34.77	34.77
1	1	67	132	77	65	26	0	0	1	0	22.64		120	44	76	6.7	138	0.93	84.5	0		0	1	0	0	0	0	0	1	1	1	0		0	0	0	0	0	0	40.57	0	40.57	0	40.57	0	40.57	0	40.57	40.57
1	1	57	176	104	79	26.2	0	1	1	0	18.27		191	57	116.8	10.3	239	0.69	105.3	1		0	1	1	1	0	1	0	0	1	0	0		0	0	0	0	0	0	24	0	24	0	24	0	24	0	24	24
1	1	62	163	76	73	33.7	0	1	1	0	28.8		162	33	108	7.3	233	0.94	86.8	0		1	1	1	1	0	1	0	0	1	0	0		0	0	0	0	0	0	49.03	0	49.03	0	49.03	0	49.03	0	49.03	49.03
2	0	64	159	84	77	21.5	0	1	1	0	17.2		130	39	89	7.6	159	0.63	94.9	0		0	1	1	1	0	0	0	0	1	1	0		0	0	0	0	0	0	47.57	0	47.57	0	47.57	0	47.57	0	47.57	47.57
1	1	58	130	72	65	23	0	0	0	0	13.25		167	44	127	7.3	148	0.88	94.5	0		0	0	0	0	0	0	0	0	1	0	0		0	0	0	0	0	0	48.5	0	48.5	0	48.5	0	48.5	0	48.5	48.5
1	1	54	101	72	62	23.6	0	0	0	0	4.1		109	38	120	8.7	128	0.82	100.1	0		0	0	0	0	0	0	0	0	1	1	0		0	0	0	0	0	0	45	0	45	0	45	0	45	0	45	45
2	1	49	185	100	86	26.1	0	1	1	0	19.62		244	45	172	9.3	136	1.12	76.5	0		0	1	1	1	0	0	0	0	1	0	0		0	0	0	0	0	0	33.97	0	33.97	0	33.97	0	33.97	0	33.97	33.97
2	1	72	131	75	69	30.4	0	0	1	0	36.64		225	61	227	14.4	82	0.9	84.9	1		0	1	0	0	0	0	0	0	1	0	0		0	0	0	0	0	0	33.63	0	33.63	0	33.63	0	33.63	0	33.63	33.63
2	1	69	144	71	58	25.4	0	1	1	0	31.62		109	43	78	7.3	227	0.8	91.4	1		1	1	1	1	1	0	0	0	1	1	0		0	0	0	0	0	0	45.5	0	45.5	0	45.5	0	45.5	0	45.5	45.5
2	1	78	142	66	69	27.7	0	1	1	1	61.56		132	35	76	7.8	126	0.89	81.8	0		0	1	0	0	0	0	1	0	1	0	0		0	0	0	0	0	0	23.7	0	23.7	0	23.7	0	23.7	0	23.7	23.7
1	0	49	140	97	72	20.3	1	0	1	0	10.39		213	46	137.6	10.5	140	0.49	114.2	0		0	0	0	0	0	0	0	1	1	1	0		0	0	0	0	0	0	44.53	0	44.53	0	44.53	0	44.53	0	44.53	44.53
2	1	59	159	99	58	24.5	0	0	1	0	15.88		106	32	78	6.4	139	0.81	97.4	1		0	1	0	0	0	0	0	1	1	1	0		0	0	0	0	0	0	45	0	45	0	45	0	45	0	45	45
1	0	65	134	77	58	33.1	0	1	1	0	9.98		163	52	66	6.4	129	0.59	96.5	0		1	1	0	1	1	0	0	0	1	0	0		0	0	0	0	0	0	43.33	0	43.33	0	43.33	0	43.33	0	43.33	43.33
2	1	55	159	94	92	33.7	1	0	0	0	26.44		173	41	118	8.9	222	0.73	104.6	1		0	0	0	0	0	0	0	0	1	0	0		0	0	0	0	0	0	32.13	0	32.13	0	32.13	0	32.13	0	32.13	32.13
1	1	52	181	107	88	23.3	0	0	1	0	8.05		123	48	80	7.1	118	0.77	104.3	0		0	1	0	0	0	0	0	0	1	1	0		0	0	0	0	0	0	16.47	0	16.47	0	16.47	0	16.47	0	16.47	16.47
1	1	45	150	96	78	19.9	0	0	1	0	6.08		211	45	108	9.1	156	0.83	106.6	0		0	0	0	0	0	0	0	0	1	1	0		0	0	0	0	0	0	45.93	0	45.93	0	45.93	0	45.93	0	45.93	45.93
2	1	63	145	81	77	31.1	0	1	0	0	26.79		199	44	135.4	6.9	167	0.76	96.8	1		0	0	1	1	0	0	0	0	1	0	0		0	0	0	1	0	1	34.53	1	34.53	0	44.03	0	44.03	0	44.03	44.03
1	0	51	159	89	72	28.5	0	1	1	0	5.23		180	50	97.8	8.2	170	0.53	110	0		1	1	1	1	0	0	0	0	1	0	1		0	0	0	0	0	0	41.5	0	41.5	0	41.5	0	41.5	0	41.5	41.5
2	1	44	179	101	114	27.9	0	1	1	0	6.91		196	46	99	10.1	110	1.43	59	1		0	1	1	1	0	0	0	1	1	1	0		0	0	0	0	0	0	46.47	0	46.47	0	46.47	0	46.47	0	46.47	46.47
2	1	54	100	65	80	26.8	0	0	1	0	5.18		176	50	114.2	6.3	115	0.82	100.6	0		0	1	0	0	0	0	0	0	1	0	0		0	0	0	0	0	0	33.13	0	33.13	0	33.13	0	33.13	0	33.13	33.13
2	1	70	185	133	86	22.6	0	1	1	0	60.67		202	30	144.8	8.4	173	1.15	64.2	1		0	1	1	1	0	0	0	0	1	1	0		0	0	0	0	0	0	46.17	0	46.17	0	46.17	0	46.17	0	46.17	46.17
2	1	71	137	62	75	24.2	1	1	1	0	43.49		238	61	156.4	12.3	108	0.75	92	1		1	1	0	1	0	0	0	1	1	0	0		0	0	0	0	0	0	47.1	0	47.1	0	47.1	0	47.1	0	47.1	47.1
2	1	49	126	76	71	28.5	0	1	1	0	5.96		175	47	122	6.8	103	0.82	103.8	1		1	0	0	0	1	0	0	0	1	0	0		0	0	0	0	0	0	45.67	0	45.67	0	45.67	0	45.67	0	45.67	45.67
2	1	40	135	70	77	27.5	0	0	0	0	6.72		330	47	96	10.4	252	0.59	126.9	1		0	0	0	0	0	0	0	0	1	0	0		0	0	0	0	0	0	41.9	0	41.9	0	41.9	0	41.9	0	41.9	41.9
1	1	59	103	68	77	24.7	0	1	1	1	12.74		181	38	159	7.1	121	1.04	78.5	0		0	1	0	1	1	1	1	0	1	1	0		0	0	0	0	0	0	17.17	0	17.17	0	17.17	0	17.17	0	17.17	17.17
2	1	35	122	77	79	23.6	0	0	1	0	1.69		246	48	169.4	10.5	105	0.9	110.4	1		0	1	0	0	0	0	0	1	1	0	0		0	0	0	0	0	0	45.63	0	45.63	0	45.63	0	45.63	0	45.63	45.63
1	1	67	123	76	64	22.9	0	1	1	0	25.05		141	45	176	8.7	201	0.68	98.7	0		1	1	1	1	0	0	0	0	1	1	0		0	0	0	0	0	0	31.73	0	31.73	0	31.73	0	31.73	0	31.73	31.73
2	1	55	149	86	90	35.1	1	0	1	0	34.62		302	52	177	8.1	265	0.78	102	1		0	1	0	0	0	0	0	0	1	0	0		0	0	0	0	0	0	30.83	0	30.83	0	30.83	0	30.83	0	30.83	30.83
2	0	20	158	84	82	26.4	0	0	0	0	8.11		203	45	129.6	7.3	184	0.55	135.1	0		0	0	0	0	0	0	0	0	1	0	0		0	0	0	0	0	0	41	0	41	0	41	0	41	0	41	41
2	1	55	118	74	63	20.9	0	1	1	0	5.85		137	54	130	5.8	97	1.16	70.3	0		0	1	0	1	0	0	0	0	1	0	0		0	0	0	0	0	0	46	0	46	0	46	0	46	0	46	46
2	1	56	102	60	74	26.3	0	0	1	0	4.71		141	59	86	6.5	131	0.9	95.1	0		0	1	0	0	0	0	0	0	1	0	0		0	0	0	0	0	0	36.1	0	36.1	0	36.1	0	36.1	0	36.1	36.1
2	1	47	101	60	108	29	0	1	1	0	2.18		121	41	85	9.1	125	1.1	79.4	1		0	1	0	1	0	0	0	0	1	1	0		0	0	0	0	0	0	23.97	0	23.97	0	23.97	0	23.97	0	23.97	23.97
2	0	38	108	62	93	20.2	0	0	1	0	0.91		218	54	128.6	11.4	90	0.51	121.7	0		0	0	0	0	0	0	0	1	1	0	0		0	0	0	0	0	0	37.97	0	37.97	0	37.97	0	37.97	0	37.97	37.97
2	1	61	137	102	77	21.7	0	1	1	0	28.29		450	92	308.8	16.1	76	0.91	90.8	1		0	1	1	1	1	0	0	1	1	0	0		0	0	0	0	0	0	44.03	0	44.03	0	44.03	0	44.03	0	44.03	44.03
2	1	52	185	85	65	29.2	1	1	1	0	35.7		191	35	143.4	10.2	158	0.82	101.9	0		1	1	1	0	0	1	0	1	1	0	0		0	0	0	0	0	0	45.83	0	45.83	0	45.83	0	45.83	0	45.83	45.83
1	1	46	138	87	93	26.9	1	1	0	0	15.96		211	44	126	7.2	150	1.21	71.2	1		0	0	1	1	0	1	0	0	1	0	0		0	0	0	0	0	0	14	0	14	0	14	0	14	0	14	14
1	1	40	131	82	79	24	0	0	0	0	1.98		187	48	107.4	9.1	88	0.88	107.7	0		0	0	0	0	0	0	0	0	1	1	0		0	0	0	0	0	0	44.5	0	44.5	0	44.5	0	44.5	0	44.5	44.5
2	1	67	155	89	102	22.6	0	0	1	0	33.42		166	42	108	7	162	0.91	87.1	1		0	1	0	0	0	0	0	0	1	0	0		0	0	0	0	0	0	44.27	0	44.27	0	44.27	0	44.27	0	44.27	44.27
1	1	68	133	60	83	20.6	0	0	0	0	26.86		147	43	95	7.2	129	1.1	68.7	0		0	0	0	0	0	0	0	0	1	1	0		0	0	0	0	0	0	14.47	0	14.47	0	14.47	0	14.47	0	14.47	14.47
2	0	56	142	68	70	21.7	0	0	1	0	3.48		171	67	99	6.6	119	0.48	110	0		0	1	0	0	0	0	0	0	1	1	0		0	0	0	0	0	0	45.3	0	45.3	0	45.3	0	45.3	0	45.3	45.3
2	1	47	136	93	88	27	0	1	0	0	3.05		143	60	85	12.3	178	0.99	90.3	1		0	0	0	0	0	0	0	0	1	0	0		0	0	0	0	0	0	45.17	0	45.17	0	45.17	0	45.17	0	45.17	45.17
1	1	65	107	55	96	21.7	0	1	1	0	15.07		142	40	99	7.9	187	0.69	100	1		1	1	1	0	0	0	0	0	1	1	0		0	0	0	0	0	0	44.47	0	44.47	0	44.47	0	44.47	0	44.47	44.47
2	1	60	150	85	85	19.1	0	0	0	0	22.66		170	34	105.8	10.3	162	0.96	85.7	1		0	0	0	0	0	0	0	0	1	0	0		0	0	0	0	0	0	44.83	0	44.83	0	44.83	0	44.83	0	44.83	44.83
1	1	49	132	81	77	24.8	0	0	1	0	3.43		123	45	126	7.6	172	0.72	109.6	1		0	1	0	0	0	0	0	0	1	0	0		0	0	0	0	0	0	36.43	0	36.43	0	36.43	0	36.43	0	36.43	36.43
1	1	83	132	68	77	19.7	0	1	0	0	63.78		225	41	153.6	8.6	192	1.13	59.8	0		0	0	1	1	0	1	0	0	1	1	0		0	0	0	0	0	0	35.63	0	35.63	0	35.63	0	35.63	0	35.63	35.63
1	1	51	163	100	68	31.8	0	1	1	0	8.2		120	38	99	7.9	191	0.75	106.5	1		0	1	1	1	0	0	0	0	1	0	0		0	0	0	0	0	0	19.3	0	19.3	0	19.3	0	19.3	0	19.3	19.3
2	0	72	124	67	86	26.7	0	0	0	0	19.26		175	48	107	10.1	181	0.79	75	0		0	0	0	0	0	0	0	0	1	0	0		0	0	0	0	0	0	44.53	0	44.53	0	44.53	0	44.53	0	44.53	44.53
2	1	50	106	71	83	23.9	0	0	1	0	3.45		160	50	83	10.3	146	0.91	98	0		0	1	0	0	0	0	0	0	1	0	0		0	0	0	0	0	0	44.03	0	44.03	0	44.03	0	44.03	0	44.03	44.03
2	0	56	122	68	75	24.2	0	0	1	0	3.54		194	57	105.4	8.2	131	0.41	115.6	1		0	1	0	0	0	0	0	0	1	0	0		0	0	0	0	0	0	43.9	0	43.9	0	43.9	0	43.9	0	43.9	43.9
2	0	70	141	77	68	26.9	0	1	1	0	24.73		154	50	147	7.3	126	0.72	85.1	0		1	1	1	1	1	0	0	0	1	1	0		0	0	0	0	0	0	25.23	0	25.23	0	25.23	0	25.23	0	25.23	25.23
2	1	59	138	91	79	25.5	1	0	1	0	44.34		307	37	142.4	9.3	140	0.77	99.5	1		1	1	0	0	0	0	0	1	1	0	0		0	0	0	0	0	0	44.8	0	44.8	0	44.8	0	44.8	0	44.8	44.8
2	0	63	139	77	87	27.2	0	1	1	0	12.33		157	50	78.6	8.2	135	0.51	102.2	0		0	0	0	1	0	0	0	0	1	1	0		0	0	0	0	0	0	44.23	0	44.23	0	44.23	0	44.23	0	44.23	44.23
2	1	53	140	78	61	28.7	0	1	1	0	8.92		174	57	85	6.4	121	0.92	94.6	0		0	1	0	1	0	0	0	0	1	0	0		0	0	0	0	0	0	43.1	0	43.1	0	43.1	0	43.1	0	43.1	43.1
2	1	53	146	102	78	23.2	1	1	1	0	27.48		212	39	140.6	9.2	169	0.88	98.1	1		1	0	1	0	0	0	0	1	1	0	0		0	0	0	0	0	0	44.07	0	44.07	0	44.07	0	44.07	0	44.07	44.07
2	0	55	106	66	115	27	0	0	0	0	2.53		180	51	108.4	8.1	153	0.73	92.7	0		0	0	0	0	0	0	0	0	1	0	0		0	0	0	0	0	0	43.83	0	43.83	0	43.83	0	43.83	0	43.83	43.83
2	1	21	131	84	109	29.2	0	1	0	0	0.05		174	46	148	5.8	104	0.92	118.9	0		0	0	0	1	0	0	0	1	1	0	0		0	0	0	0	0	0	34.7	0	34.7	0	34.7	0	34.7	0	34.7	34.7
1	1	62	115	75	78	19.7	1	0	0	0	20.56		134	38	76.8	8.6	107	0.85	93.1	0		0	0	0	0	0	0	0	1	1	0	0		0	0	0	0	0	0	29.43	0	29.43	0	29.43	0	29.43	0	29.43	29.43
1	1	51	128	74	83	21.5	0	1	1	0	7.46		155	35	75.2	7.3	134	0.83	101.8	0		1	1	0	0	1	0	0	0	1	0	0		0	0	0	0	0	0	28.37	0	28.37	0	28.37	0	28.37	0	28.37	28.37
2	1	59	129	86	67	29.3	1	1	1	0	27.16		140	33	164	11.1	128	1.12	71.3	1		1	1	1	0	1	1	0	1	1	0	0		0	0	0	0	0	0	44.13	0	44.13	0	44.13	0	44.13	0	44.13	44.13
2	0	70	186	129	55	24.8	0	1	1	0	40.08		211	70	121	8.2	148	0.77	78.4	1		0	1	0	0	0	0	0	0	0	1	1		0	0	0	0	0	0	40.17	0	40.17	0	40.17	0	40.17	0	40.17	40.17
1	1	52	127	82	70	22.4	0	1	1	0	7.75		134	34	111	7.2	143	0.95	91.9	1		1	1	0	0	1	0	0	0	1	1	0		0	0	0	0	0	0	44.1	0	44.1	0	44.1	0	44.1	0	44.1	44.1
1	1	68	115	70	77	22.1	0	1	1	0	21.89		132	49	93	9.6	237	1.11	67.9	1		1	1	1	1	0	0	0	1	1	1	0		0	0	0	0	0	0	37.97	0	37.97	0	37.97	0	37.97	0	37.97	37.97
2	1	38	133	76	88	33	0	0	1	0	1.64		163	40	189	12.4	255	0.71	118.8	0		0	1	0	0	0	0	0	0	1	0	0		0	0	0	0	0	0	41.1	0	41.1	0	41.1	0	41.1	0	41.1	41.1
2	1	28	131	87	88	27.5	0	0	0	0	0.7		185	33	105.8	15.5	79	0.78	122.7	1		0	0	0	0	0	0	0	1	1	0	0		0	0	0	0	0	0	42.97	0	42.97	0	42.97	0	42.97	0	42.97	42.97
1	0	55	191	111	65	23.6	0	1	1	0	6.87		135	42	73	7.1	144	0.76	88.5	1		0	1	1	1	0	0	0	0	1	0	0		0	0	0	0	0	0	43.53	0	43.53	0	43.53	0	43.53	0	43.53	43.53
1	1	33	146	86	82	21.7	0	0	0	0	0.63		121	31	174	7.4	175	0.75	120.8	1		0	0	0	0	0	0	0	0	1	0	0		0	0	0	0	0	0	16.93	0	16.93	0	16.93	0	16.93	0	16.93	16.93
2	0	61	129	84	86	27.5	0	0	1	0	6.59		158	46	81	9.4	210	0.61	97.9	1		1	1	0	0	0	0	0	1	1	0	0		0	0	0	0	0	0	35.23	0	35.23	0	35.23	0	35.23	0	35.23	35.23
2	1	85	131	62	72	23.7	0	1	1	0	71.03		114	47	94	7.5	104	1.04	65.3	0		1	1	0	0	0	0	0	0	1	0	0		0	0	0	0	0	0	13.43	0	13.43	0	13.43	0	13.43	0	13.43	13.43
2	1	49	140	86	81	27.6	0	0	1	0	3.86		132	51	83	7.5	141	0.53	124	0		0	1	0	0	0	0	0	1	1	0	0		0	0	0	0	0	0	16.97	0	16.97	0	16.97	0	16.97	0	16.97	16.97
1	1	50	120	68	75	24.6	0	0	1	0	4.12		149	46	112	7.8	117	0.69	110.9	0		0	1	0	0	0	0	0	1	1	1	0		0	0	0	0	0	0	39.37	0	39.37	0	39.37	0	39.37	0	39.37	39.37
1	0	68	120	69	74	26.7	0	1	1	0	16.22		136	41	80	9	161	0.45	102.7	0		0	1	0	0	0	1	0	0	1	1	0		0	0	0	0	0	0	16.77	0	16.77	0	16.77	0	16.77	0	16.77	16.77
1	1	78	134	73	66	29.5	0	1	0	0	50.29		159	44	145	7.2	134	0.86	82.5	0		0	0	1	1	0	0	0	0	1	0	0		0	0	0	0	0	0	38.67	0	38.67	0	38.67	0	38.67	0	38.67	38.67
1	1	43	157	99	78	26.7	0	0	1	0	10.42		284	40	126	7.5	112	0.8	109.8	0		0	1	0	0	0	0	0	0	1	0	0		0	0	0	0	0	0	43.07	0	43.07	0	43.07	0	43.07	0	43.07	43.07
1	1	55	126	79	59	23.7	0	0	0	0	38.98		490	30	99	9.9	292	0.76	102.7	1		0	0	0	0	0	0	0	0	1	1	0		0	0	0	0	0	0	41.8	0	41.8	0	41.8	0	41.8	0	41.8	41.8
2	1	49	122	68	79	27.4	1	1	0	0	8.86		157	49	132	8.9	148	0.78	106.1	0		0	0	0	0	0	1	0	1	1	0	0		0	0	0	0	0	0	43.3	0	43.3	0	43.3	0	43.3	0	43.3	43.3
2	1	66	156	82	68	26.3	0	1	0	0	26.95		96	30	51	7.2	134	0.92	84.8	0		1	0	0	1	0	1	0	1	1	0	0		0	0	0	0	0	0	43.3	0	43.3	0	43.3	0	43.3	0	43.3	43.3
1	0	21	156	89	106	30.9	0	0	1	0	11.45		158	30	93	7.9	162	0.51	137.6	0		0	0	0	0	0	0	0	0	1	1	0		0	0	0	0	0	0	25.47	0	25.47	0	25.47	0	25.47	0	25.47	25.47
1	1	41	151	76	71	18.2	0	0	0	0	2.91		275	82	129	8.1	231	1.33	66	1		0	0	0	0	0	0	0	1	1	0	0		0	0	0	0	0	0	40.6	0	40.6	0	40.6	0	40.6	0	40.6	40.6
1	1	58	137	85	71	28.7	1	1	1	0	21.43		134	45	56	7.9	147	0.79	99	0		0	1	1	1	0	0	0	0	0	1	0		0	0	0	0	0	0	42.17	0	42.17	0	42.17	0	42.17	0	42.17	42.17
2	1	63	156	81	91	30.1	0	1	1	0	26.83		190	61	110	7.1	160	0.55	111	0		1	0	0	1	0	0	0	1	1	1	1		0	0	0	0	0	0	37.5	0	37.5	0	37.5	0	37.5	0	37.5	37.5
2	1	54	144	87	86	23.9	1	0	0	0	27.9		213	39	102	10.6	289	0.77	103.2	1		0	0	0	0	0	0	0	1	1	0	0		0	0	0	0	0	0	41.1	0	41.1	0	41.1	0	41.1	0	41.1	41.1
1	1	79	120	70	69	26.9	0	0	0	0	43.7		145	55	140	8.7	119	0.8	85.1	0		0	0	0	0	0	0	0	1	1	1	0		0	0	0	0	0	0	40.1	0	40.1	0	40.1	0	40.1	0	40.1	40.1
2	0	60	135	85	79	23.6	0	1	0	0	5.14		139	53	109	9.1	156	0.66	96.3	0		1	0	1	1	0	0	0	0	1	1	0		0	0	0	0	0	0	14.47	0	14.47	0	14.47	0	14.47	0	14.47	14.47
2	1	40	160	91	74	31.6	0	1	1	0	2.23		172	59	87	10.2	203	0.84	109.4	1		0	1	0	0	0	0	0	0	1	1	0		0	0	0	0	0	0	41.77	0	41.77	0	41.77	0	41.77	0	41.77	41.77
2	0	50	114	64	90	18.5	0	0	1	0	1.1		96	37	169	8.7	130	0.79	87.6	1		0	0	0	0	0	0	0	0	1	1	0		0	0	0	0	0	0	41.47	0	41.47	0	41.47	0	41.47	0	41.47	41.47
2	1	44	114	79	95	26.2	0	0	0	0	5.32		227	37	162.8	9.8	179	0.88	104.2	0		0	0	0	0	0	0	0	0	1	0	0		0	0	0	0	0	0	41.57	0	41.57	0	41.57	0	41.57	0	41.57	41.57
1	1	39	162	95	73	38.5	1	1	1	0	8		138	34	88	10.2	274	0.68	120.3	1		0	1	1	1	0	0	0	0	1	0	0		0	0	0	0	0	0	26.1	0	26.1	0	26.1	0	26.1	0	26.1	26.1
1	1	74	151	90	53	28	0	1	1	0	54.55		160	41	95	6.6	110	1.09	66.6	0		0	1	1	1	1	0	0	0	1	0	0		0	0	0	0	0	0	41.57	0	41.57	0	41.57	0	41.57	0	41.57	41.57
2	0	48	117	76	91	23.1	0	1	1	0	2.4		163	42	85	13.5	215	0.51	113.8	0		0	1	0	0	0	0	0	0	1	0	0		0	0	0	0	0	0	41.5	0	41.5	0	41.5	0	41.5	0	41.5	41.5
2	0	80	131	84	70	29.1	0	1	0	1	55.32		177	36	100.8	6	108	0.73	77.6	1		0	0	1	1	0	0	1	0	1	0	0		0	0	0	0	0	0	41.83	0	41.83	0	41.83	0	41.83	0	41.83	41.83
2	0	54	233	106	56	27.4	0	1	1	0	6.81		73	40	73	8.4	108	0.6	103.4	0		1	1	1	1	0	0	0	0	1	0	0		0	0	0	0	0	0	23	0	23	0	23	0	23	0	23	23
1	1	37	138	93	102	34.3	1	0	1	0	9.06		210	41	138	11	82	0.69	121.7	1		0	1	0	0	0	0	0	0	1	1	0		0	0	0	0	0	0	34.8	0	34.8	0	34.8	0	34.8	0	34.8	34.8
1	0	31	147	95	87	37.5	0	0	1	0	2.72		226	45	108.8	8.6	148	0.45	133.8	0		0	1	0	0	0	0	0	0	1	1	0		0	0	0	0	0	0	40.3	0	40.3	0	40.3	0	40.3	0	40.3	40.3
1	1	74	101	60	52	27.6	0	1	1	1	30.48		117	37	49	7.7	127	0.71	92.3	0		1	1	1	1	0	0	0	0	1	0	0		0	0	0	0	0	0	21.43	0	21.43	0	21.43	0	21.43	0	21.43	21.43
1	0	65	164	83	68	23.9	0	1	1	0	17.61		117	43	62	9.5	112	0.53	100	0		0	1	0	1	0	1	0	0	1	1	0		0	0	0	0	0	0	16.83	0	16.83	0	16.83	0	16.83	0	16.83	16.83
1	1	55	125	82	87	20.2	1	0	1	0	24.53		276	53	188.8	8.7	185	0.67	108.1	0		0	1	0	0	0	0	0	0	1	0	0		0	0	0	0	0	0	25.23	0	25.23	0	25.23	0	25.23	0	25.23	25.23
1	1	45	118	75	82	29.3	1	1	1	0	6.76		127	39	48.8	6.7	91	0.6	121.2	0		0	0	0	1	0	0	0	1	1	1	0		0	0	0	0	0	0	29.1	0	29.1	0	29.1	0	29.1	0	29.1	29.1
2	1	54	111	71	90	24.4	0	0	1	0	7.68		204	48	135.2	10.9	105	0.63	112.1	0		0	1	0	0	0	0	0	1	1	0	0		0	0	0	0	0	0	41.03	0	41.03	0	41.03	0	41.03	0	41.03	41.03
2	0	65	159	82	62	28.2	0	1	1	0	14.36		161	58	88	7.7	188	0.68	91.6	1		0	0	0	0	0	1	0	0	1	1	0		0	0	0	0	0	0	41.2	0	41.2	0	41.2	0	41.2	0	41.2	41.2
2	1	46	111	70	84	33.9	0	0	1	0	6.15		241	39	83	8.4	147	0.98	92.1	1		0	1	0	0	0	0	0	0	1	0	0		0	0	0	0	0	0	40.83	0	40.83	0	40.83	0	40.83	0	40.83	40.83
1	0	60	162	103	96	22.9	0	0	1	0	8.37		165	59	107	6	126	0.71	92.4	1		0	1	0	0	0	0	0	0	1	0	0		0	0	0	0	0	0	31.9	0	31.9	0	31.9	0	31.9	0	31.9	31.9
2	1	63	157	103	64	24.7	0	1	1	0	19.73		102	38	58	14.8	393	1.13	68.9	0		1	1	1	0	1	0	0	0	1	0	0		0	0	0	0	0	0	29.67	0	29.67	0	29.67	0	29.67	0	29.67	29.67
2	1	45	143	81	66	28	0	0	1	0	7.28		225	40	155	8.6	157	1	90.7	1		0	0	0	0	0	0	0	0	1	0	0		0	0	0	0	0	0	40.8	0	40.8	0	40.8	0	40.8	0	40.8	40.8
2	1	48	106	74	108	24.8	0	0	1	0	4.69		185	37	161	8.4	215	0.9	100.9	0		0	1	0	0	0	0	0	0	1	1	0		0	0	0	0	0	0	40.57	0	40.57	0	40.57	0	40.57	0	40.57	40.57
2	0	49	140	86	66	19.9	0	0	1	0	2.05		150	47	105	6.1	112	0.61	106.7	0		0	1	0	0	0	0	0	0	1	0	0		0	0	0	0	0	0	40.03	0	40.03	0	40.03	0	40.03	0	40.03	40.03
1	1	45	158	110	78	26.1	0	0	0	0	5.83		195	47	117	11.9	180	0.84	105.6	1		0	0	0	0	0	0	0	0	1	0	0		0	0	0	0	0	0	28.73	0	28.73	0	28.73	0	28.73	0	28.73	28.73
2	0	73	146	94	78	26.7	0	1	1	0	35.24		135	62	115	7.6	91	0.48	97.4	1		1	1	1	1	0	0	0	0	1	1	0		0	0	0	0	0	0	15.33	0	15.33	0	15.33	0	15.33	0	15.33	15.33
1	1	48	136	90	75	19.3	0	0	0	0	4.23		194	66	116	9.8	201	0.91	99.2	0		0	0	0	0	0	0	0	0	1	1	1		0	0	0	0	0	0	22.3	0	22.3	0	22.3	0	22.3	0	22.3	22.3
1	1	50	124	73	59	20.9	0	0	1	0	4.79		168	51	86	7.3	151	0.76	106.4	1		0	1	0	0	0	0	0	0	1	0	0		0	0	0	0	0	0	15.33	0	15.33	0	15.33	0	15.33	0	15.33	15.33
1	1	53	159	102	76	24.1	1	1	1	0	18.95		124	42	63	7.1	164	0.75	104.6	1		0	1	1	1	0	0	0	0	1	0	0		0	0	0	0	0	0	17.07	0	17.07	0	17.07	0	17.07	0	17.07	17.07
2	1	21	135	77	68	30.5	1	0	0	0	1.14		141	27	78	12.5	105	0.84	125.6	1		0	0	0	0	0	0	0	1	1	0	0		0	0	0	0	0	0	29.8	0	29.8	0	29.8	0	29.8	0	29.8	29.8
2	0	58	104	60	74	25.2	0	1	1	0	3.75		111	37	112	8.4	215	0.61	99.9	0		0	1	0	1	0	0	0	0	1	1	1		0	0	0	0	0	0	34.23	0	34.23	0	34.23	0	34.23	0	34.23	34.23
1	1	70	123	74	68	23.8	1	0	1	0	31.52		125	39	72	12.8	126	1.11	67.1	0		1	1	0	0	0	0	0	0	1	0	0		0	0	0	0	0	0	18.63	0	18.63	0	18.63	0	18.63	0	18.63	18.63
2	0	44	115	65	61	22.1	0	0	1	0	0.67		169	63	138	5.9	107	0.65	108.4	0		0	1	0	0	0	0	0	0	1	0	0		0	0	0	0	0	0	39.4	0	39.4	0	39.4	0	39.4	0	39.4	39.4
2	1	46	122	77	71	24.1	0	0	1	0	1.79		118	46	119	7.5	110	0.79	107.9	0		1	1	0	0	0	0	0	0	1	0	0		0	0	0	0	0	0	14.6	0	14.6	0	14.6	0	14.6	0	14.6	14.6
2	1	37	181	109	103	36.3	0	1	0	0	3.22		179	37	114.8	6.6	119	1.1	85.4	1		0	0	1	1	0	0	0	0	1	0	0		0	0	0	0	0	0	23	0	23	0	23	0	23	0	23	23
2	1	64	121	84	79	27.1	0	1	1	0	15.22		182	69	95	6.5	113	1.11	69.9	1		1	1	1	1	0	0	0	0	1	0	0		0	0	0	0	0	0	16.6	0	16.6	0	16.6	0	16.6	0	16.6	16.6
1	1	74	182	77	61	27.6	0	0	0	0	54.57		141	54	99	7.8	137	0.98	75.8	1		0	0	0	0	0	0	0	0	1	1	0		0	0	0	0	0	0	37.33	0	37.33	0	37.33	0	37.33	0	37.33	37.33
2	0	26	139	80	77	33.1	1	0	0	0	33.33		215	39	149	10.6	96	0.64	123.2	0		0	0	0	0	0	0	0	1	1	0	0		0	0	0	0	0	0	38.47	0	38.47	0	38.47	0	38.47	0	38.47	38.47
1	1	63	165	99	59	28.9	0	0	1	0	24.84		172	55	80	7.9	168	0.84	93.3	0		0	1	0	0	0	0	0	0	1	1	0		0	0	0	0	0	0	38.73	0	38.73	0	38.73	0	38.73	0	38.73	38.73
2	1	45	165	102	60	26.7	1	0	1	0	15.27		174	42	126	7.1	133	0.83	106.2	0		1	1	0	0	0	0	0	1	1	0	0		0	0	0	0	0	0	21.37	0	21.37	0	21.37	0	21.37	0	21.37	21.37
2	1	52	104	60	110	24	0	0	1	0	3.07		140	57	90	9.3	148	0.8	102.8	0		0	1	0	0	0	0	0	0	1	1	0		0	0	0	0	0	0	14.03	0	14.03	0	14.03	0	14.03	0	14.03	14.03
1	0	45	146	95	88	28.5	0	0	1	0	2.73		153	34	182	7.8	185	0.53	114.8	0		0	1	0	0	0	0	0	0	1	0	0		0	0	0	0	0	0	25.67	0	25.67	0	25.67	0	25.67	0	25.67	25.67
1	1	54	160	80	68	25.8	0	0	1	0	9.24		164	60	104	7.5	192	0.79	102	0		0	1	0	0	0	0	0	0	1	0	0		0	0	0	0	0	0	16.07	0	16.07	0	16.07	0	16.07	0	16.07	16.07
1	1	52	150	100	99	28.4	0	1	0	0	8.46		153	54	130	12.8	259	0.6	115.3	0		0	0	0	0	0	0	0	0	1	1	0		0	0	0	0	0	0	36.9	0	36.9	0	36.9	0	36.9	0	36.9	36.9
1	0	62	99	57	96	24.1	0	1	1	0	5.1		145	54	124	7.4	164	0.5	103.8	0		1	1	0	1	0	0	0	0	1	1	0		0	0	0	0	0	0	27.07	0	27.07	0	27.07	0	27.07	0	27.07	27.07
2	1	66	117	78	76	27.1	1	1	1	0	31.16		167	43	96	8.6	186	1.03	75.4	0		1	1	1	1	0	1	0	0	1	0	0		0	0	0	0	0	0	16.27	0	16.27	0	16.27	0	16.27	0	16.27	16.27
2	1	64	172	103	69	21.9	0	0	1	0	34.49		194	48	144	9.2	215	0.68	100.6	1		0	0	0	0	0	0	0	0	1	0	0		0	0	0	0	0	0	35.5	0	35.5	0	35.5	0	35.5	0	35.5	35.5
1	1	57	138	67	86	25.5	0	0	1	0	8.77		114	45	112	7.8	118	0.71	104.1	0		0	0	0	0	0	0	0	0	1	1	0		0	0	0	0	0	0	37.3	0	37.3	0	37.3	0	37.3	0	37.3	37.3
1	0	80	132	86	59	17.7	0	1	1	0	44.67		131	31	126	9.2	203	0.87	62.9	0		1	1	0	0	1	0	0	0	1	1	0		0	0	0	0	0	0	32.47	0	32.47	0	32.47	0	32.47	0	32.47	32.47
2	1	43	138	83	71	35.4	0	1	1	0	2.32		158	56	118	8.2	240	0.97	95.2	0		0	1	1	0	0	0	0	0	1	1	1		0	0	0	0	0	0	36.63	0	36.63	0	36.63	0	36.63	0	36.63	36.63
1	0	51	130	84	123	21.5	0	1	1	0	2.67		186	50	107.8	8.6	185	0.5	112.3	1		0	1	0	1	0	1	0	0	1	0	0		0	0	0	0	0	0	33.57	0	33.57	0	33.57	0	33.57	0	33.57	33.57
1	0	68	155	83	92	37.3	0	1	1	1	27.94		198	42	125.6	8.2	244	0.79	77	1		0	0	1	1	0	0	1	0	1	1	0		0	0	0	0	0	0	26.1	0	26.1	0	26.1	0	26.1	0	26.1	26.1
1	0	60	130	62	59	22	0	0	0	0	4.65		140	61	65	7.7	132	0.77	83.9	0		0	0	0	0	0	0	0	0	1	0	0		0	0	0	0	0	0	29.1	0	29.1	0	29.1	0	29.1	0	29.1	29.1
2	1	46	135	84	88	24.3	0	0	1	0	2.87		150	51	85.8	7.7	131	0.72	111.9	1		0	1	0	0	0	0	0	0	1	0	0		0	0	0	0	0	0	34.43	0	34.43	0	34.43	0	34.43	0	34.43	34.43
1	1	62	163	84	91	37.2	1	1	1	0	45.68		174	39	90.8	7.2	119	1.05	75.6	0		1	1	0	1	0	0	0	0	1	0	1		0	0	0	0	0	0	36.57	0	36.57	0	36.57	0	36.57	0	36.57	36.57
1	1	49	118	75	62	29	0	0	1	0	2.44		140	62	42.4	9.5	182	0.79	105.4	1		0	1	0	0	0	0	0	0	1	1	0		0	0	0	0	0	0	26.1	0	26.1	0	26.1	0	26.1	0	26.1	26.1
1	1	73	159	90	65	27.9	1	1	1	0	50.52		143	48	79.2	6.4	122	0.99	75.3	0		1	1	0	1	1	0	0	0	1	0	0		0	0	0	0	0	0	34.73	0	34.73	0	34.73	0	34.73	0	34.73	34.73
2	1	58	147	89	75	26.6	0	1	1	0	9.11		162	90	123	5.9	145	1.06	76.9	1		1	1	0	1	0	0	0	0	0	1	0		0	0	0	0	0	0	13.1	0	13.1	0	13.1	0	13.1	0	13.1	13.1
2	1	46	105	64	95	34.2	0	1	1	0	3.59		181	42	117	9.8	251	0.67	115.6	1		1	0	1	1	0	0	0	0	1	1	0		0	0	0	0	0	0	35	0	35	0	35	0	35	0	35	35
2	0	59	132	64	83	17.9	0	0	0	0	5.82		205	62	115.8	13.9	97	0.46	108.7	1		0	0	0	0	0	0	0	1	1	0	0		0	0	0	0	0	0	35.43	0	35.43	0	35.43	0	35.43	0	35.43	35.43
2	0	69	148	60	81	21.8	0	1	1	0	20.31		145	36	180	9.3	223	0.64	91	1		0	0	1	1	0	0	0	0	1	1	0		0	0	0	0	0	0	35.5	0	35.5	0	35.5	0	35.5	0	35.5	35.5
1	0	55	114	58	102	21.5	0	1	1	0	3.77		259	57	175.6	8.2	204	0.61	102.3	1		0	1	1	1	0	0	0	0	1	1	0		0	0	0	0	0	0	26.37	0	26.37	0	26.37	0	26.37	0	26.37	26.37
2	1	68	126	74	73	26.8	0	1	1	0	19.22		113	69	22.6	7.7	115	1.24	59.6	1		1	1	0	0	0	0	0	0	1	1	0		0	0	0	0	0	0	32.7	0	32.7	0	32.7	0	32.7	0	32.7	32.7
1	1	68	120	69	118	26.9	0	0	0	0	29.89		199	37	163	8.7	163	0.95	81.7	0		0	0	0	0	0	0	0	0	1	1	0		0	0	0	0	0	0	35.43	0	35.43	0	35.43	0	35.43	0	35.43	35.43
1	1	62	143	83	62	25.9	0	1	1	0	24.62		162	42	98.6	6.5	190	0.85	93.2	0		1	0	1	1	0	0	0	0	1	0	0		0	0	0	0	0	0	18.83	0	18.83	0	18.83	0	18.83	0	18.83	18.83
1	0	61	107	63	82	24.5	0	1	1	0	3.78		147	54	95	6.4	117	0.61	98.2	0		0	1	1	1	0	0	0	0	1	1	0		0	0	0	0	0	0	33.1	0	33.1	0	33.1	0	33.1	0	33.1	33.1
2	0	85	153	71	70	31.7	0	1	0	0	86.14		192	53	97.6	7.9	96	0.98	52.7	1		0	0	0	0	0	0	0	0	1	1	1		0	0	0	0	0	0	32	0	32	0	32	0	32	0	32	32
1	0	66	133	60	104	23.7	0	1	0	0	14.45		283	51	195.6	10.6	233	0.76	82	0		0	0	1	1	0	1	0	0	1	1	0		0	0	0	0	0	0	32.43	0	32.43	0	32.43	0	32.43	0	32.43	32.43
2	1	71	136	83	78	26.7	0	0	0	0	38.45		171	40	88	13.9	268	1.16	62.8	0		0	0	0	0	0	0	0	0	1	0	0		0	0	0	0	0	0	29.83	0	29.83	0	29.83	0	29.83	0	29.83	29.83
2	0	68	122	80	85	27.7	0	0	1	0	14.02		255	51	154.8	11.5	145	0.5	99.8	0		0	0	0	0	0	0	0	0	1	0	0		0	0	0	0	0	0	29.6	0	29.6	0	29.6	0	29.6	0	29.6	29.6
2	1	27	122	78	93	34.5	0	0	0	0	0.25		189	47	106.6	9.5	152	0.77	124.3	0		0	0	0	0	0	0	0	0	1	1	1		0	0	0	0	0	0	34.33	0	34.33	0	34.33	0	34.33	0	34.33	34.33
1	1	43	139	81	75	27	0	0	0	0	4.04		168	37	111	7.3	127	0.91	102.5	0		0	0	0	0	0	0	0	1	1	0	0		0	0	0	0	0	0	34.8	0	34.8	0	34.8	0	34.8	0	34.8	34.8
2	0	59	130	83	67	22.8	0	0	1	0	5.11		193	61	113.6	7	128	0.5	106.2	0		0	1	0	0	0	0	0	0	1	0	1		0	0	0	0	0	0	34.23	0	34.23	0	34.23	0	34.23	0	34.23	34.23
2	0	58	104	62	61	19.2	0	0	0	0	2.41		219	92	114.8	7.1	104	0.53	104.8	0		0	0	0	0	0	0	0	1	1	0	0		0	0	0	0	0	0	17.87	0	17.87	0	17.87	0	17.87	0	17.87	17.87
1	0	35	167	112	89	34.1	0	1	0	0	2.34		236	54	149.6	11.3	99	0.5	125.3	1		0	0	1	1	1	1	0	1	1	1	0		0	0	0	0	0	0	34.23	0	34.23	0	34.23	0	34.23	0	34.23	34.23
2	1	63	153	90	97	24.8	1	1	1	0	42.86		223	43	120.6	8.4	161	0.83	93.4	1		0	1	0	1	0	0	0	0	1	1	0		0	0	0	0	0	0	26.03	0	26.03	0	26.03	0	26.03	0	26.03	26.03
2	0	48	107	75	83	25.4	1	0	0	0	8.15		215	37	141.6	12	75	0.44	119.4	0		0	0	0	0	0	0	0	1	1	0	0		0	0	0	0	0	0	34.03	0	34.03	0	34.03	0	34.03	0	34.03	34.03
2	1	64	139	76	67	26.3	0	1	1	0	30.13		189	40	143	8.5	390	0.91	88.9	1		0	1	0	1	0	0	0	0	1	1	0		0	0	0	0	0	0	29.13	0	29.13	0	29.13	0	29.13	0	29.13	29.13
1	0	27	124	80	120	29	0	0	1	0	3.58		211	38	8.8	9.5	179	0.51	132.2	1		0	0	0	0	0	0	0	1	1	0	0		0	0	0	0	0	0	33.87	0	33.87	0	33.87	0	33.87	0	33.87	33.87
1	0	69	161	101	92	27.6	0	0	1	0	21.34		151	47	104	8.5	198	0.64	91.4	0		0	1	0	0	0	0	0	0	1	1	0		0	0	0	0	0	0	22.43	0	22.43	0	22.43	0	22.43	0	22.43	22.43
2	1	60	146	103	68	21.8	0	0	1	0	21.91		227	49	132	10.5	300	0.85	94.8	1		0	1	0	0	0	0	0	0	1	0	0		0	0	0	0	0	0	31.9	0	31.9	0	31.9	0	31.9	0	31.9	31.9
2	1	21	126	87	91	27.5	0	0	0	0	0.29		232	38	123	8.8	178	0.62	141.5	1		0	0	0	0	0	0	0	0	1	0	0		0	0	0	0	0	0	32.6	0	32.6	0	32.6	0	32.6	0	32.6	32.6
1	1	79	147	84	68	25.1	1	1	0	0	58.71		153	41	128	8.9	211	0.62	94.7	0		0	0	1	1	0	0	0	1	1	1	0		0	0	0	0	0	0	33.67	0	33.67	0	33.67	0	33.67	0	33.67	33.67
2	1	49	134	87	76	27.8	0	0	0	0	3.02		125	53	117	10.8	192	0.74	108.4	0		0	0	0	0	0	0	0	0	1	0	0		0	0	0	0	0	0	33.63	0	33.63	0	33.63	0	33.63	0	33.63	33.63
2	1	59	138	66	123	23.6	1	0	1	0	20.42		121	37	63	6.3	126	1.1	73.3	0		1	1	0	0	0	0	0	1	1	1	0		0	0	0	0	0	0	19.13	0	19.13	0	19.13	0	19.13	0	19.13	19.13
2	1	68	122	68	74	28.3	0	0	1	0	22.9		134	41	123	11.2	127	0.61	102.8	1		1	1	0	0	0	0	0	1	1	1	0		0	0	0	0	0	0	18.2	0	18.2	0	18.2	0	18.2	0	18.2	18.2
2	0	42	129	85	89	26.4	0	0	1	0	0.83		144	49	84	7	131	0.65	109.7	0		0	1	0	0	0	0	0	0	1	0	0		0	0	0	0	0	0	32.63	0	32.63	0	32.63	0	32.63	0	32.63	32.63
2	0	59	128	70	74	28.2	0	1	1	0	7.73		141	36	93	8.8	242	0.5	105.9	1		0	1	0	1	0	0	0	1	1	0	0		0	0	0	0	0	0	31.03	0	31.03	0	31.03	0	31.03	0	31.03	31.03
2	1	67	119	56	106	21.3	1	1	0	0	21.16		148	70	89	9.9	213	0.48	114.4	0		0	0	1	0	1	0	0	0	1	0	0		0	0	0	0	0	0	32.7	0	32.7	0	32.7	0	32.7	0	32.7	32.7
2	0	28	110	87	58	16.2	0	0	0	0	0.21		161	64	86.6	12.9	109	0.56	126.6	0		0	0	0	0	0	0	0	1	1	1	0		0	0	0	0	0	0	33.17	0	33.17	0	33.17	0	33.17	0	33.17	33.17
2	1	52	112	65	64	28.1	1	0	1	0	16.12		286	63	180.2	11	215	0.71	107.9	0		0	1	0	0	0	0	0	0	1	0	0		0	0	0	0	0	0	30.6	0	30.6	0	30.6	0	30.6	0	30.6	30.6
2	1	42	135	63	75	32.6	0	1	1	0	1.37		146	57	58.8	5.9	105	1.43	60	1		0	1	1	1	0	1	0	0	1	0	0		0	0	0	0	0	0	32.7	0	32.7	0	32.7	0	32.7	0	32.7	32.7
2	1	46	171	104	98	34.6	0	0	0	0	10.39		310	63	163.8	12.8	309	0.61	120.2	1		0	0	0	0	0	0	0	0	1	0	0		0	0	0	0	0	0	30.83	0	30.83	0	30.83	0	30.83	0	30.83	30.83
2	1	55	141	89	62	24.1	0	0	1	0	12.94		182	41	98.4	7.9	216	0.99	85.5	0		0	1	0	0	0	0	0	0	1	1	0		0	0	0	0	0	0	31.67	0	31.67	0	31.67	0	31.67	0	31.67	31.67
2	1	47	118	74	66	26.4	0	1	1	0	3.44		139	41	67.8	6.7	128	0.81	105.9	0		1	1	0	1	1	0	0	0	1	0	0		0	0	0	0	0	0	30.33	0	30.33	0	30.33	0	30.33	0	30.33	30.33
2	1	34	134	77	79	36.5	0	0	1	0	0.6		150	46	85	9.1	236	0.74	120.2	0		0	1	0	0	0	0	0	0	1	0	0		0	0	0	0	0	0	32.4	0	32.4	0	32.4	0	32.4	0	32.4	32.4
2	1	55	91	40	71	28.8	0	1	1	0	5.11		117	28	33.4	7.4	167	1.18	69.2	1		1	1	1	1	1	0	0	0	1	0	0		0	0	0	0	0	0	24.77	0	24.77	0	24.77	0	24.77	0	24.77	24.77
2	0	32	158	110	98	32.8	0	1	1	0	3.71		278	58	164	10.9	206	0.54	125.2	1		0	1	1	0	0	0	0	1	1	0	0		0	0	0	0	0	0	30.57	0	30.57	0	30.57	0	30.57	0	30.57	30.57
2	0	50	152	100	70	24.8	0	0	1	0	3.95		326	81	207	13.1	363	0.77	90	0		0	0	0	0	0	0	0	0	1	0	0		0	0	0	0	0	0	29.67	0	29.67	0	29.67	0	29.67	0	29.67	29.67
2	1	45	109	81	76	24.1	0	0	1	0	4.1		250	53	146	12.3	328	0.74	111.1	0		0	0	0	0	0	0	0	0	1	1	0		0	0	0	0	0	0	29.2	0	29.2	0	29.2	0	29.2	0	29.2	29.2
1	0	65	136	70	83	26.8	0	1	1	0	9.97		155	55	66.6	7.7	168	0.49	102.4	0		0	1	1	1	1	0	0	0	1	1	0		0	0	0	0	0	0	24.93	0	24.93	0	24.93	0	24.93	0	24.93	24.93
2	1	68	122	69	82	27.1	0	1	1	0	25.24		132	44	60.8	6.9	114	0.68	98.3	1		0	1	1	1	0	0	0	0	1	1	0		0	0	0	0	0	0	30.1	0	30.1	0	30.1	0	30.1	0	30.1	30.1
1	1	71	128	67	77	25.3	1	0	1	0	38.52		130	34	65.4	8.2	74	0.89	85.8	0		1	1	0	0	0	0	0	1	1	0	0		0	0	0	0	0	0	19.77	0	19.77	0	19.77	0	19.77	0	19.77	19.77
1	1	38	118	78	69	25.6	0	0	1	0	0.41		96	40	34	10.5	274	0.8	113.4	0		0	1	0	0	0	0	0	0	1	1	0		0	0	0	0	0	0	25.83	0	25.83	0	25.83	0	25.83	0	25.83	25.83
2	0	66	120	70	66	18.8	0	1	1	0	12.31		145	52	56.6	8.1	139	0.76	81.6	1		0	1	1	1	0	0	0	0	1	0	0		0	0	0	0	0	0	29.8	0	29.8	0	29.8	0	29.8	0	29.8	29.8
1	1	56	97	56	81	30.4	0	1	1	0	8.4		178	43	118	7.1	126	1.17	69.2	1		1	1	1	1	1	1	0	0	1	0	0		0	0	0	0	0	0	29.6	0	29.6	0	29.6	0	29.6	0	29.6	29.6
2	1	45	131	74	95	24.2	0	1	1	0	2.25		115	39	102	9.7	175	0.71	113.1	0		1	1	0	1	1	0	0	0	1	0	0		0	0	0	0	0	0	32.6	0	32.6	0	32.6	0	32.6	0	32.6	32.6
1	1	84	153	70	80	24.4	0	0	1	0	74.31		181	46	101.8	8	127	0.84	80.4	0		0	1	0	0	0	0	0	0	1	1	1		0	0	0	0	0	0	18.93	0	18.93	0	18.93	0	18.93	0	18.93	18.93
2	0	51	120	73	72	30.1	0	0	0	0	1.75		184	63	103	10.9	100	0.49	112.9	0		0	0	0	0	0	0	0	0	1	0	0		0	0	0	0	0	0	29.33	0	29.33	0	29.33	0	29.33	0	29.33	29.33
2	1	35	134	78	69	25.5	0	0	1	0	1.46		202	46	102.4	11.5	244	0.82	114.3	1		0	0	0	0	0	0	0	0	1	0	0		0	0	0	0	0	0	31.47	0	31.47	0	31.47	0	31.47	0	31.47	31.47
2	0	30	113	71	82	34.3	0	1	0	0	0.63		141	39	76	6.1	97	0.42	137.2	0		0	0	0	1	0	1	0	1	1	0	0		0	0	0	0	0	0	29.97	0	29.97	0	29.97	0	29.97	0	29.97	29.97
2	1	47	136	90	93	30.1	1	0	1	0	9.41		111	31	37.6	10.5	116	1.53	53.2	1		0	1	0	0	0	0	0	1	1	1	1		0	0	0	0	0	0	27.53	0	27.53	0	27.53	0	27.53	0	27.53	27.53
1	0	66	152	84	72	27.7	0	1	0	0	14.93		111	31	58	7	145	0.79	78	1		0	0	1	1	0	0	0	0	1	0	0		0	0	0	0	0	0	29.2	0	29.2	0	29.2	0	29.2	0	29.2	29.2
2	1	50	170	101	66	20.1	0	0	1	0	6.7		184	71	201	11	258	0.72	108.7	1		0	0	0	0	0	0	0	0	1	0	0		0	0	0	0	0	0	31.47	0	31.47	0	31.47	0	31.47	0	31.47	31.47
2	1	42	129	90	68	22.5	0	1	1	0	1.45		111	38	57.6	9.4	134	0.72	115.5	0		1	1	0	1	1	0	0	0	1	0	0		0	0	0	0	0	0	27.73	0	27.73	0	27.73	0	27.73	0	27.73	27.73
1	1	47	111	66	90	31.8	1	0	1	0	4.11		131	59	39.8	9	122	0.97	92.4	0		0	1	0	0	0	0	0	0	1	1	0		0	0	0	0	0	0	24.3	0	24.3	0	24.3	0	24.3	0	24.3	24.3
2	1	52	102	66	104	25.5	0	0	1	0	5.02		169	42	106	8.4	177	0.85	100.4	0		0	1	0	0	0	0	0	0	1	1	0		0	0	0	0	0	0	30.83	0	30.83	0	30.83	0	30.83	0	30.83	30.83
1	1	70	135	96	67	22	0	1	0	0	32.9		145	40	83.6	6.7	127	0.87	87.4	0		0	0	0	1	0	0	0	0	1	0	0		0	0	0	0	0	0	28.2	0	28.2	0	28.2	0	28.2	0	28.2	28.2
2	0	82	107	67	79	21.5	0	0	0	0	41.15		190	63	114.2	9.6	189	0.67	82.1	0		0	0	0	0	0	0	0	0	1	0	0		0	0	0	0	0	0	29.83	0	29.83	0	29.83	0	29.83	0	29.83	29.83
2	0	52	131	80	88	23.2	0	0	1	0	1.53		170	88	67	7.1	174	0.83	80.8	1		0	1	0	0	0	0	0	0	1	0	0		0	0	0	0	0	0	14.63	0	14.63	0	14.63	0	14.63	0	14.63	14.63
1	0	78	168	86	62	22.4	0	1	1	0	66.27		133	51	49.6	11.3	379	0.61	86.9	1		1	1	1	1	1	0	0	0	1	1	0		0	0	0	0	0	0	31	0	31	0	31	0	31	0	31	31
1	1	62	107	61	87	23.3	0	1	1	0	10.27		116	42	96	11.5	254	0.83	94.2	1		0	1	1	1	0	1	0	0	0	1	0		0	0	0	0	0	0	30.93	0	30.93	0	30.93	0	30.93	0	30.93	30.93
2	1	19	141	75	98	27.1	0	1	0	0	0.13		251	53	149.2	8.8	131	1.2	86.9	1		0	0	0	1	0	0	0	0	1	0	0		0	0	0	0	0	0	29.4	0	29.4	0	29.4	0	29.4	0	29.4	29.4
2	1	54	115	71	87	23.5	1	0	1	0	18.54		270	59	168.4	7.2	134	0.95	90.3	0		0	1	0	0	0	0	0	1	1	0	0		0	0	0	0	0	0	29.1	0	29.1	0	29.1	0	29.1	0	29.1	29.1
1	0	70	112	59	86	26.7	0	0	1	0	13.05		140	43	71.2	8.1	130	0.68	88.6	1		0	1	0	0	0	0	0	0	1	0	0		0	0	0	0	0	0	21.37	0	21.37	0	21.37	0	21.37	0	21.37	21.37
2	1	65	122	61	115	28.5	0	1	1	1	17.22		147	66	125	6	107	0.86	91.1	0		1	1	0	1	1	0	1	0	0	0	0		0	0	0	0	0	0	30.47	0	30.47	0	30.47	0	30.47	0	30.47	30.47
2	1	56	138	83	76	26.5	0	1	1	0	7.67		135	57	49.8	5.5	120	0.71	104.9	0		0	1	1	1	0	0	0	0	1	0	0		0	0	0	0	0	0	27.57	0	27.57	0	27.57	0	27.57	0	27.57	27.57
2	1	46	125	73	96	27.6	0	0	1	0	3.57		156	41	95.2	10.4	134	0.75	109.9	0		0	1	0	0	0	0	0	1	1	0	0		0	0	0	0	0	0	18.83	0	18.83	0	18.83	0	18.83	0	18.83	18.83
1	1	49	105	71	72	29	0	1	0	0	5.41		143	30	77.2	8.7	165	0.75	107.5	1		0	0	0	1	0	1	0	1	1	0	0		0	0	0	0	0	0	28.93	0	28.93	0	28.93	0	28.93	0	28.93	28.93
2	1	38	113	77	86	24.4	0	0	1	0	0.49		118	43	60	7	184	0.74	117.4	0		0	1	0	0	0	0	0	0	1	0	0		0	0	0	0	0	0	28.67	0	28.67	0	28.67	0	28.67	0	28.67	28.67
2	1	53	134	93	100	21.6	1	0	0	0	27.07		190	30	121	11.3	128	0.66	110.1	1		0	0	0	0	0	0	0	0	1	0	0		0	0	0	0	0	0	29.43	0	29.43	0	29.43	0	29.43	0	29.43	29.43
2	0	56	142	66	97	26.1	0	1	0	0	5.43		177	47	112	8	75	0.95	66.8	1		1	0	0	1	0	0	0	1	0	0	0		0	0	0	0	0	0	20.43	0	20.43	0	20.43	0	20.43	0	20.43	20.43
1	1	80	125	64	76	24	0	1	1	0	49.98		133	47	63	6.4	131	1.2	56.8	1		0	1	1	1	0	0	0	0	1	0	0		0	0	0	0	0	0	18.67	0	18.67	0	18.67	0	18.67	0	18.67	18.67
1	1	57	140	87	79	33.8	0	1	1	0	8.73		90	33	111	10.9	167	0.74	102.5	1		0	1	1	1	0	0	0	0	1	1	0		0	0	0	0	0	0	25.17	0	25.17	0	25.17	0	25.17	0	25.17	25.17
1	0	62	153	89	77	24.1	0	1	0	0	14.5		235	67	145.6	7.2	131	0.7	92.8	1		0	0	1	1	0	0	0	0	1	0	0		0	0	0	0	0	0	26.6	0	26.6	0	26.6	0	26.6	0	26.6	26.6
2	1	83	110	66	67	22.8	0	1	1	1	55.02		153	46	90.4	5.6	97	0.84	81.2	0		1	1	0	1	1	1	1	0	1	1	0		0	0	0	0	0	0	24.67	0	24.67	0	24.67	0	24.67	0	24.67	24.67
2	1	60	105	72	73	23.2	0	0	1	1	5.93		112	60	57	9.7	160	0.94	87.8	0		1	1	0	0	0	0	1	0	1	1	0		0	0	0	0	0	0	23.93	0	23.93	0	23.93	0	23.93	0	23.93	23.93
2	1	43	113	72	69	26.8	0	0	0	0	1.74		158	46	89	13.1	232	0.84	107.5	0		0	0	0	0	0	0	0	0	1	0	0		0	0	0	0	0	0	29.37	0	29.37	0	29.37	0	29.37	0	29.37	29.37
2	1	54	125	82	59	26.9	0	1	0	0	8.13		183	61	88.8	8.1	210	0.87	97.8	0		0	0	1	0	0	0	0	0	1	0	1		0	0	0	0	0	0	27.07	0	27.07	0	27.07	0	27.07	0	27.07	27.07
1	0	71	118	55	94	21.3	0	1	0	0	14.78		155	74	69.6	5.5	118	0.61	91.3	0		0	0	0	1	0	1	0	0	1	0	0		0	0	0	0	0	0	26.87	0	26.87	0	26.87	0	26.87	0	26.87	26.87
1	1	59	124	73	63	30.2	0	0	0	0	19.12		174	26	126.8	9.1	104	0.89	93.9	0		0	0	0	0	0	0	0	0	1	1	0		0	0	0	0	0	0	21.9	0	21.9	0	21.9	0	21.9	0	21.9	21.9
2	1	61	180	70	89	27.3	0	1	1	0	20.5		114	53	43.2	9.3	192	0.87	93.4	1		1	1	1	1	0	0	0	0	1	1	0		0	0	0	0	0	0	28.7	0	28.7	0	28.7	0	28.7	0	28.7	28.7
2	0	63	126	78	79	25.9	0	0	0	0	7.19		158	55	102	10.7	147	0.5	103	0		0	0	0	0	0	0	0	0	1	0	0		0	0	0	0	0	0	28.67	0	28.67	0	28.67	0	28.67	0	28.67	28.67
1	1	57	100	55	91	27.2	0	1	1	0	6.55		148	53	79.2	7.6	145	0.72	103.7	0		0	1	0	0	0	0	0	0	1	0	0		0	0	0	0	0	0	28.4	0	28.4	0	28.4	0	28.4	0	28.4	28.4
1	0	50	98	71	115	24.5	1	0	0	0	7.93		247	40	155.6	8.1	127	0.63	104.5	0		0	0	0	0	0	0	0	0	1	0	0		0	0	0	0	0	0	20	0	20	0	20	0	20	0	20	20
2	1	21	93	44	62	25.5	1	0	0	0	0.88		196	39	133.8	9.3	202	0.71	133.9	1		0	0	0	0	0	0	0	1	1	0	0		0	0	0	0	0	0	28.23	0	28.23	0	28.23	0	28.23	0	28.23	28.23
1	1	53	134	70	100	24.1	1	0	1	0	16.6		157	41	85.8	6.9	114	0.77	103.5	0		0	1	0	0	0	0	0	0	1	0	1		0	0	0	0	0	0	14.17	0	14.17	0	14.17	0	14.17	0	14.17	14.17
1	1	48	132	86	69	28.7	0	1	1	0	2.85		90	33	31.6	7.9	132	0.72	110	1		0	1	0	1	0	0	0	0	1	1	0		0	0	0	0	0	0	27.33	0	27.33	0	27.33	0	27.33	0	27.33	27.33
1	1	41	136	105	97	28.9	0	0	1	0	2.2		142	36	24.6	7.3	106	0.94	100.3	1		0	1	0	0	0	0	0	0	1	0	0		0	0	0	0	0	0	28.43	0	28.43	0	28.43	0	28.43	0	28.43	28.43
1	0	64	144	79	82	24.8	0	0	1	0	12.32		227	57	144	13.2	100	0.65	93.9	0		0	0	0	0	0	0	0	1	1	0	0		0	0	0	0	0	0	27.73	0	27.73	0	27.73	0	27.73	0	27.73	27.73
1	1	49	139	91	80	27.9	0	0	1	0	9.25		218	43	143.8	10.7	268	0.81	104.2	1		0	0	0	0	0	0	0	0	1	1	0		0	0	0	0	0	0	27.27	0	27.27	0	27.27	0	27.27	0	27.27	27.27
2	0	70	136	83	72	23.4	0	0	1	0	17.95		156	64	89	6.2	105	0.48	99.3	0		0	1	0	0	0	0	0	0	1	0	0		0	0	0	0	0	0	27.97	0	27.97	0	27.97	0	27.97	0	27.97	27.97
1	1	65	158	106	84	24.8	1	1	1	0	49.09		252	46	82	7.4	254	1	78.5	1		0	1	1	1	0	1	0	1	1	1	0		0	0	0	0	0	0	17.5	0	17.5	0	17.5	0	17.5	0	17.5	17.5
2	1	53	106	69	75	28.4	0	1	1	0	5.26		166	47	89	6.6	147	0.77	103.7	0		0	1	0	1	0	0	0	0	1	1	0		0	0	0	0	0	0	25.57	0	25.57	0	25.57	0	25.57	0	25.57	25.57
1	0	58	165	90	53	21	0	1	1	0	7.25		120	55	52.2	7.6	160	0.61	99.9	1		0	1	0	1	0	0	0	0	1	0	0		0	0	0	0	0	0	25.93	0	25.93	0	25.93	0	25.93	0	25.93	25.93
1	1	64	155	101	99	24.8	0	1	1	1	27.22		140	37	59.2	7.6	191	1.15	66.8	1		0	1	0	1	1	0	1	0	1	0	0		0	0	0	0	0	0	22.3	0	22.3	0	22.3	0	22.3	0	22.3	22.3
1	1	50	132	83	64	31.3	0	1	1	0	8.03		232	51	131.8	6.6	127	0.94	94.4	1		0	0	1	1	0	0	0	0	1	0	0		0	0	0	0	0	0	26.07	0	26.07	0	26.07	0	26.07	0	26.07	26.07
1	1	56	142	81	58	24.9	1	1	0	0	28.83		236	47	172.2	8.3	138	0.68	106.9	1		0	0	1	0	0	1	0	1	1	1	0		0	0	0	0	0	0	27.57	0	27.57	0	27.57	0	27.57	0	27.57	27.57
1	1	65	141	73	93	28	1	1	0	1	35.74		172	53	89.2	7.6	100	0.74	97	1		0	0	0	0	0	0	1	0	1	0	0		0	0	0	0	0	0	19.4	0	19.4	0	19.4	0	19.4	0	19.4	19.4
1	1	39	137	90	108	31.1	0	0	1	0	2.6		187	39	88	9	178	1.01	93.4	1		0	1	0	0	0	0	0	0	1	0	0		0	0	0	0	0	0	14.93	0	14.93	0	14.93	0	14.93	0	14.93	14.93
1	1	45	144	93	95	26.4	0	1	1	0	6.22		158	32	33.2	6.9	125	0.86	105	0		0	1	0	1	0	1	0	0	1	0	0		0	0	0	0	0	0	24	0	24	0	24	0	24	0	24	24
2	1	34	144	98	92	31.4	0	0	1	0	0.48		114	36	56.4	7	115	0.69	124.2	0		0	1	0	0	0	0	0	1	1	0	0		0	0	0	0	0	0	18.83	0	18.83	0	18.83	0	18.83	0	18.83	18.83
2	0	27	126	84	81	24.5	0	0	1	0	2.44		205	41	183	7.3	156	0.46	136	0		0	0	0	0	0	0	0	0	1	1	0		0	0	0	0	0	0	26.93	0	26.93	0	26.93	0	26.93	0	26.93	26.93
2	1	64	123	78	86	24.7	0	1	1	1	14.61		97	37	48.4	9.8	93	0.7	99.7	0		0	1	0	1	1	1	1	0	1	1	0		0	0	0	0	0	0	27.27	0	27.27	1	2.16667	0	27.27	1	2.16667	27.27
1	1	62	126	69	102	26.1	0	1	1	0	13.75		151	54	70.8	7.8	141	0.94	86.6	1		0	1	1	1	0	0	0	0	1	0	0		0	0	0	0	0	0	23.83	0	23.83	0	23.83	0	23.83	0	23.83	23.83
1	0	61	121	79	72	20.6	0	1	1	0	7.64		211	63	125	7.9	156	0.78	82.3	1		0	0	0	0	0	0	0	0	1	0	0		0	0	0	0	0	0	24.67	0	24.67	0	24.67	0	24.67	0	24.67	24.67
3	0	36	176	109	91	39.3	0	1	1	0	0.92		123	43	146	7.3	183	0.72	108.1	1		0	1	1	0	0	0	0	1	1	0	0		0	0	0	0	0	0	15.77	0	15.77	0	15.77	0	15.77	0	15.77	15.77
1	1	51	138	95	75	28.9	0	1	1	0	6.25		153	56	92	7.5	157	1.08	78.9	0		0	1	1	1	0	0	0	1	1	1	0		0	0	0	0	0	0	23.27	0	23.27	0	23.27	0	23.27	0	23.27	23.27
1	1	51	138	85	74	27.1	1	0	0	0	19.86		204	43	138	8.1	162	0.73	107.6	0		1	0	0	0	0	0	0	0	1	0	0		0	0	0	0	0	0	22.87	0	22.87	0	22.87	0	22.87	0	22.87	22.87
3	0	45	166	92	72	32	0	1	0	0	5.16		179	38	108.8	7.4	128	0.68	105.9	1		0	0	0	1	0	0	0	1	1	0	0		0	0	0	0	0	0	14.43	0	14.43	0	14.43	0	14.43	0	14.43	14.43
1	1	52	128	80	65	23.4	0	1	1	0	4.42		126	47	69	8.4	173	0.65	112.2	0		0	1	0	1	0	0	0	0	1	0	0		0	0	0	0	0	0	23.37	0	23.37	0	23.37	0	23.37	0	23.37	23.37
2	1	66	139	89	73	30.3	0	1	1	0	31.04		165	33	148	7	192	0.81	92.5	1		0	1	1	1	1	1	0	0	1	0	0		0	0	0	0	0	0	19.6	0	19.6	0	19.6	0	19.6	0	19.6	19.6
1	1	36	160	105	78	29.7	0	1	1	0	1.87		153	37	89	8.5	118	0.91	108.2	1		0	1	1	1	0	0	0	0	1	0	0		0	0	0	0	0	0	24.47	0	24.47	0	24.47	0	24.47	0	24.47	24.47
2	1	49	165	97	77	33.8	1	1	1	0	22.77		155	36	68	6.3	114	1.04	84	0		1	1	1	1	1	0	0	0	1	0	0		0	0	0	0	0	0	22.07	0	22.07	0	22.07	0	22.07	0	22.07	22.07
1	1	51	111	65	86	34.2	0	1	1	0	6.34		149	36	62.2	11.6	249	0.84	101.2	1		0	1	1	1	0	0	0	0	1	1	0		0	0	0	0	0	0	25.87	0	25.87	0	25.87	0	25.87	0	25.87	25.87
1	0	48	107	57	84	24.8	0	1	1	0	1.97		175	47	83.2	7.3	144	0.57	109.4	1		0	1	1	0	0	0	0	0	1	0	0		0	0	0	0	0	0	24.23	0	24.23	0	24.23	0	24.23	0	24.23	24.23
1	0	62	115	74	77	25.4	0	1	1	0	6.14		137	56	66.4	7.3	126	0.46	106.9	0		0	1	1	1	0	1	0	0	1	0	0		0	0	0	0	0	0	23.6	0	23.6	0	23.6	0	23.6	0	23.6	23.6
1	1	55	115	72	72	22.1	0	1	1	0	11.06		275	58	148.6	12.7	315	0.89	96.2	1		0	1	1	1	0	0	0	0	1	0	0		0	0	0	0	0	0	24.47	0	24.47	0	24.47	0	24.47	0	24.47	24.47
2	1	54	121	77	86	23.2	0	1	1	0	6.46		159	60	89	8.2	150	1.27	63.7	0		0	1	0	1	0	1	0	0	1	1	1		0	0	0	0	0	0	24.97	0	24.97	0	24.97	0	24.97	0	24.97	24.97
1	1	59	124	61	75	25.9	0	0	0	0	14.87		143	30	117	7	128	0.9	93.1	0		0	0	0	0	0	0	0	0	1	1	0		0	0	0	0	0	0	23.37	0	23.37	0	23.37	0	23.37	0	23.37	23.37
1	0	65	132	86	93	25.7	0	1	0	0	14.53		144	37	107	7.9	240	0.94	63.7	1		0	0	1	0	0	0	0	0	0	0	0		0	0	0	0	0	0	16.3	0	16.3	0	16.3	0	16.3	0	16.3	16.3
1	0	81	132	64	77	26.1	0	1	1	0	61.42		176	62	92.4	8.3	175	0.77	72.7	1		0	1	1	1	0	0	0	0	1	1	0		0	0	0	0	0	0	23.97	0	23.97	0	23.97	0	23.97	0	23.97	23.97
1	0	41	171	111	72	31.1	0	1	0	0	3.42		222	47	137.2	11.6	280	0.45	124.3	0		0	0	1	1	0	0	0	0	1	0	0		0	0	0	0	0	0	24.87	0	24.87	0	24.87	0	24.87	0	24.87	24.87
1	1	61	160	83	69	31.8	0	1	1	0	12.41		81	49	19.8	7.3	82	1.14	68.8	1		0	1	1	1	0	0	0	0	1	0	0		0	0	0	0	0	0	24.07	0	24.07	0	24.07	0	24.07	0	24.07	24.07
1	0	65	155	97	78	28.6	1	1	1	0	26.89		178	42	114	12.4	388	0.61	95.2	0		1	1	1	1	0	0	0	0	1	1	0		0	0	0	0	0	0	18.63	0	18.63	0	18.63	0	18.63	0	18.63	18.63
1	0	61	138	72	62	24	0	1	1	0	7.4		181	85	80.6	6.2	131	0.76	84.8	0		1	1	0	1	0	0	0	0	1	0	0		0	0	0	0	0	0	24.67	0	24.67	0	24.67	0	24.67	0	24.67	24.67
1	1	43	102	61	95	26.3	0	0	1	0	2.95		269	57	178.2	12.8	296	0.96	96.5	0		0	0	0	0	0	0	0	0	1	0	0		0	0	0	0	0	0	24.47	0	24.47	0	24.47	0	24.47	0	24.47	24.47
1	1	57	128	71	92	21.3	0	0	1	0	8.68		209	84	105.2	13.1	191	0.47	123.4	1		0	0	0	0	0	0	0	1	1	0	0		0	0	0	0	0	0	22.2	0	22.2	0	22.2	0	22.2	0	22.2	22.2
1	1	55	118	77	70	18.2	1	1	0	0	11.74		111	34	108	10.4	168	0.9	96.1	1		0	0	1	1	0	0	0	1	1	1	0		0	0	0	0	0	0	19.97	0	19.97	0	19.97	0	19.97	0	19.97	19.97
1	1	50	96	63	64	31.5	0	1	1	0	2.3		118	44	92	6.6	114	0.87	100.3	0		0	1	1	1	0	0	0	0	1	0	0		0	0	0	0	0	0	21.87	0	21.87	0	21.87	0	21.87	0	21.87	21.87
2	1	51	109	64	81	25.5	1	0	1	0	9.5		173	50	106.4	11.6	253	0.63	114.3	0		0	1	0	0	0	0	0	1	1	1	1		0	0	0	0	0	0	22.9	0	22.9	0	22.9	0	22.9	0	22.9	22.9
1	0	49	158	90	66	28.5	0	0	1	0	2.53		138	45	72.6	8	122	0.64	104.8	0		0	1	0	0	0	0	0	0	1	0	0		0	0	0	0	0	0	22.83	0	22.83	0	22.83	0	22.83	0	22.83	22.83
2	1	38	101	64	64	27.7	0	0	1	0	2.44		258	43	170	11.5	183	0.82	112	1		0	1	0	0	0	0	0	0	1	0	0		0	0	0	0	0	0	22.8	0	22.8	0	22.8	0	22.8	0	22.8	22.8
2	1	60	140	86	64	23.6	1	1	1	0	26.07		187	66	102.6	7.8	108	1.18	66.6	0		1	1	1	0	0	0	0	0	1	0	1		0	0	0	0	0	0	21.47	0	21.47	0	21.47	0	21.47	0	21.47	21.47
2	1	40	141	78	62	35.4	0	1	0	0	3.18		185	41	98.6	6.6	109	0.96	98.8	0		0	0	0	1	0	0	0	0	1	0	0		0	0	0	0	0	0	17.43	0	17.43	0	17.43	0	17.43	0	17.43	17.43
2	1	62	122	61	96	25.6	0	1	1	0	16.25		172	45	49.8	8.4	92	1.34	56.4	1		0	0	0	1	0	0	0	1	1	0	0		0	0	0	0	0	0	21.5	0	21.5	0	21.5	0	21.5	0	21.5	21.5
2	1	38	122	80	84	28.9	0	0	1	0	2.44		223	42	108.8	7.7	234	0.99	96.3	0		0	0	0	0	0	0	0	0	1	0	0		0	0	0	0	0	0	15.3	0	15.3	0	15.3	0	15.3	0	15.3	15.3
1	1	65	125	78	71	31.5	0	1	1	0	17.2		129	49	67.6	7.1	119	0.87	90.5	1		1	1	0	1	0	0	0	0	1	1	0		0	0	0	0	0	0	19.8	0	19.8	0	19.8	0	19.8	0	19.8	19.8
1	1	31	143	87	80	22.8	0	1	0	0	0.46		188	59	98.2	9.4	177	0.93	108.8	1		0	0	0	1	0	0	0	1	1	1	0		0	0	0	0	0	0	22.1	0	22.1	0	22.1	0	22.1	0	22.1	22.1
1	0	58	120	73	82	22.5	0	0	1	0	3.38		135	48	119	8	192	0.47	109.3	0		0	1	0	0	0	0	0	0	1	1	1		0	0	0	0	0	0	21.23	0	21.23	0	21.23	0	21.23	0	21.23	21.23
1	1	70	131	69	84	26.2	1	1	0	1	33.03		124	62	67	6	116	0.73	94.1	0		0	0	0	1	1	1	1	1	1	0	1		0	0	0	0	0	0	20.57	0	20.57	0	20.57	0	20.57	0	20.57	20.57
1	0	47	171	102	66	29.3	0	0	1	0	3.44		244	65	157	9.8	143	0.56	111.1	1		0	1	0	0	0	0	0	0	1	0	0		0	0	0	0	0	0	22.17	0	22.17	0	22.17	0	22.17	0	22.17	22.17
1	1	40	135	81	85	27.4	0	0	1	0	1.85		159	42	79.2	8.6	231	0.98	96.2	0		0	1	0	0	0	0	0	0	1	1	0		0	0	0	0	0	0	16.1	0	16.1	0	16.1	0	16.1	0	16.1	16.1
1	1	50	120	80	70	22.5	0	1	1	0	3		169	83	74.6	7.2	174	0.78	105.6	1		0	1	0	1	0	0	0	0	1	0	0		0	0	0	0	0	0	20.57	0	20.57	0	20.57	0	20.57	0	20.57	20.57
2	1	63	135	71	90	27.7	0	0	0	0	20.2		171	44	101.4	6.8	90	0.71	100.2	0		1	0	0	0	0	0	0	0	1	1	0		0	0	0	0	0	0	22.17	0	22.17	0	22.17	0	22.17	0	22.17	22.17
1	1	44	189	102	77	26.3	0	1	1	0	2.39		89	44	22	9	177	0.76	110.8	0		0	1	0	0	0	0	0	0	1	1	0		0	0	0	0	0	0	20.3	0	20.3	0	20.3	0	20.3	0	20.3	20.3
1	1	50	148	94	90	31.5	0	1	1	0	6.89		143	38	73.8	6.2	104	0.83	102.7	0		1	1	1	1	0	0	0	0	1	0	0		0	0	0	0	0	0	13.8	0	13.8	0	13.8	0	13.8	0	13.8	13.8
2	0	67	148	80	86	23.6	0	0	1	0	16.44		150	43	101	11.6	147	0.73	85.1	0		1	1	0	0	0	0	0	1	1	0	0		0	0	0	0	0	0	22.2	0	22.2	0	22.2	0	22.2	0	22.2	22.2
1	1	38	124	58	96	25.5	0	0	1	0	1.16		166	47	93.2	8.9	119	0.9	107.9	0		0	1	0	0	0	0	0	0	1	0	0		0	0	0	0	0	0	21.67	0	21.67	0	21.67	0	21.67	0	21.67	21.67
1	1	39	159	95	85	41.3	0	1	1	0	5.25		200	36	47.2	7.3	154	1.41	62.3	1		0	1	1	1	1	0	0	1	0	0	0		0	0	0	0	0	0	20.53	0	20.53	0	20.53	0	20.53	0	20.53	20.53
2	0	57	145	97	66	27.5	0	0	1	0	4.54		173	66	108	7.1	124	0.49	108	0		0	1	0	0	0	0	0	0	1	0	0		0	0	0	0	0	0	19.4	0	19.4	0	19.4	0	19.4	0	19.4	19.4
3	0	29	158	112	106	27.4	0	0	1	0	2.51		216	48	162	12.7	174	0.45	135.8	1		0	0	0	0	0	0	0	0	1	0	0		0	0	0	0	0	0	9.93	0	9.93	0	9.93	0	9.93	0	9.93	9.93
1	1	52	117	78	69	23	0	0	1	0	3.42		109	44	121	5.8	141	0.91	96.7	0		0	1	0	0	0	0	0	0	1	0	0		0	0	0	0	0	0	20.5	0	20.5	0	20.5	0	20.5	0	20.5	20.5
2	1	52	119	74	60	26.2	0	0	1	0	6.55		190	50	87.4	7.5	146	0.82	101.8	0		0	1	0	0	0	0	0	0	1	1	0		0	0	0	0	0	0	17.5	0	17.5	0	17.5	0	17.5	0	17.5	17.5
1	1	57	110	84	75	20.2	1	0	1	0	14.33		210	63	136.2	14.7	254	0.8	99.4	0		0	1	0	0	0	0	0	1	1	0	0		0	0	0	0	0	0	21.67	0	21.67	0	21.67	0	21.67	0	21.67	21.67
2	1	63	121	70	96	25.1	0	1	1	0	19.76		160	42	82.8	9.7	227	0.75	97.7	1		1	1	0	0	0	0	0	0	1	0	0		0	0	0	0	0	0	20.67	0	20.67	0	20.67	0	20.67	0	20.67	20.67
2	1	58	118	82	93	23	1	1	1	0	18.83		129	31	82	9.7	178	0.7	103.8	0		0	1	0	1	0	0	0	1	1	1	0		0	0	0	0	0	0	20.47	0	20.47	0	20.47	0	20.47	0	20.47	20.47
2	0	65	116	65	90	29	0	1	1	0	10.35		220	43	136.2	11.1	298	0.9	67	0		0	1	0	1	0	0	0	1	1	0	0		0	0	0	0	0	0	16.6	0	16.6	0	16.6	0	16.6	0	16.6	16.6
1	1	47	131	79	73	27.7	0	1	1	0	3.97		195	57	83.2	7.4	242	0.96	94	1		1	1	0	1	0	0	0	0	1	0	0		0	0	0	0	0	0	15.87	0	15.87	0	15.87	0	15.87	0	15.87	15.87
1	1	51	134	95	64	19.2	0	1	1	0	4.42		199	86	119	11.1	234	0.37	142.2	1		0	0	0	1	0	0	0	1	1	1	0		0	0	0	0	0	0	20.27	0	20.27	0	20.27	0	20.27	0	20.27	20.27
2	1	46	176	112	82	24.6	0	1	1	0	2.46		97	57	28.4	8.9	153	0.73	111	1		0	1	0	1	0	0	0	0	1	1	1		0	0	0	0	0	0	18.8	0	18.8	0	18.8	0	18.8	0	18.8	18.8
2	0	50	146	98	62	23.2	0	1	0	0	1.4		176	94	86	7.8	119	0.52	111.1	1		0	0	0	1	0	0	0	0	1	0	1		0	0	0	0	0	0	18.8	0	18.8	0	18.8	0	18.8	0	18.8	18.8
1	1	78	156	83	80	28.5	0	1	0	0	65.54		149	47	79.2	7.7	134	1.34	50.4	1		0	0	0	0	0	0	0	0	1	0	0		0	0	0	0	0	0	18.93	0	18.93	0	18.93	0	18.93	0	18.93	18.93
1	0	25	111	75	86	29.4	0	0	1	0	6.9		259	39	185.2	12.3	280	0.51	134	1		0	0	0	0	0	0	0	0	1	0	0		0	0	0	0	0	0	20.23	0	20.23	0	20.23	0	20.23	0	20.23	20.23
1	1	49	150	84	67	26.3	0	1	1	0	6.09		143	41	79	10.8	139	0.73	108.8	1		0	1	0	1	0	0	0	0	1	0	0		0	0	0	0	0	0	19.83	0	19.83	0	19.83	0	19.83	0	19.83	19.83
2	1	38	127	57	98	26.1	0	1	0	0	1.66		180	41	107.2	9.3	54	0.62	126.2	0		0	0	0	0	0	1	0	1	1	0	0		0	0	0	0	0	0	19.07	0	19.07	0	19.07	0	19.07	0	19.07	19.07
2	1	58	129	79	66	24.8	0	0	1	0	14.7		188	41	123.8	12.3	98	0.84	96.7	0		0	1	0	0	0	0	0	1	1	0	0		0	0	0	0	0	0	18.37	0	18.37	1	0.066667	0	18.37	1	0.066667	18.37
1	1	43	138	94	93	34.2	0	0	0	0	5.06		198	37	119.4	11.1	115	1.03	88.6	0		0	0	0	0	0	0	0	1	1	0	0		0	0	0	0	0	0	19.17	0	19.17	0	19.17	0	19.17	0	19.17	19.17
2	1	34	142	78	74	27.6	0	1	0	0	1.28		186	41	67.8	6.7	108	0.78	117.9	1		0	0	0	1	0	0	0	0	1	0	0		0	0	0	0	0	0	18.8	0	18.8	0	18.8	0	18.8	0	18.8	18.8
3	1	67	132	83	80	28.5	0	1	1	0	30.58		141	38	61	9.5	120	1.25	59.1	1		0	1	0	0	1	0	0	1	1	0	0		0	0	0	0	0	0	9.73	0	9.73	0	9.73	0	9.73	0	9.73	9.73
1	1	33	161	83	102	33.9	0	0	1	0	12.84		408	35	267.4	12.3	130	0.56	136.1	1		0	1	0	0	0	0	0	1	1	0	0		0	0	0	0	0	0	16.43	0	16.43	0	16.43	0	16.43	0	16.43	16.43
1	0	67	145	70	82	33	0	0	1	0	14.84		114	40	64	10	108	0.72	86.4	0		0	1	0	0	0	0	0	0	1	1	0		0	0	0	0	0	0	18.4	0	18.4	0	18.4	0	18.4	0	18.4	18.4
2	1	49	109	60	70	28.8	0	1	1	0	3.56		117	36	112	7.3	123	0.61	117	0		1	1	0	1	0	0	0	1	1	1	0		0	0	0	0	0	0	19.63	0	19.63	0	19.63	0	19.63	0	19.63	19.63
2	1	61	140	89	79	23.3	0	1	1	0	13.88		146	78	164	9.7	199	0.86	93.3	1		1	1	0	0	0	0	0	0	1	1	1		0	0	0	0	0	0	19.17	0	19.17	0	19.17	0	19.17	0	19.17	19.17
1	1	65	117	65	78	20.6	1	1	1	0	27.99		223	55	188	10.5	104	0.74	96.6	1		0	1	0	1	0	0	0	1	1	0	0		0	0	0	0	0	0	17.77	0	17.77	0	17.77	0	17.77	0	17.77	17.77
1	0	64	151	92	67	25.9	0	1	1	0	16.94		137	38	85	6.4	117	0.48	103.5	0		0	1	0	1	0	0	0	0	1	0	0		0	0	0	0	0	0	18.37	0	18.37	0	18.37	0	18.37	0	18.37	18.37
1	1	54	106	76	115	25.7	0	0	1	0	5.96		204	64	113.2	11.3	282	0.79	101.5	0		0	1	0	0	0	0	0	1	1	0	0		0	0	0	0	0	0	18.87	0	18.87	0	18.87	0	18.87	0	18.87	18.87
1	1	62	155	88	67	25.2	0	1	0	1	27.17		211	58	122	7.8	151	1.21	63.9	1		0	0	1	1	1	0	1	0	1	0	0		0	0	0	0	0	0	19.27	0	19.27	0	19.27	0	19.27	0	19.27	19.27
1	0	46	118	57	93	34.9	0	0	0	0	1.24		181	55	109	8.1	220	0.67	105.4	0		0	0	0	0	0	0	0	0	1	0	0		0	0	0	0	0	0	18.23	0	18.23	0	18.23	0	18.23	0	18.23	18.23
3	1	48	134	90	89	25.8	1	1	1	0	9.64		106	30	200	8.5	105	1.58	50.8	1		1	1	0	1	1	1	0	1	0	1	0		0	0	0	0	0	0	10.17	0	10.17	1	7	0	10.17	1	7	10.17
1	1	59	122	88	80	31.1	0	1	1	1	11.1		130	44	73.6	6.5	119	1.01	81.3	0		0	1	0	1	0	0	1	0	1	1	1		0	0	0	0	0	0	15.83	0	15.83	0	15.83	0	15.83	0	15.83	15.83
1	1	41	113	60	69	22.2	0	0	0	0	1.44		140	39	76	6.5	95	0.67	119.1	0		0	0	0	0	0	0	0	0	1	1	0		0	0	0	0	0	0	18.37	0	18.37	0	18.37	0	18.37	0	18.37	18.37
2	1	47	122	77	64	29.6	0	0	0	0	4.11		186	49	69	6.9	123	0.84	104.2	1		0	0	0	0	0	0	0	0	1	0	0		0	0	0	0	0	0	19.13	0	19.13	0	19.13	0	19.13	0	19.13	19.13
2	1	47	150	84	99	31.1	0	1	1	0	5.74		135	38	42.8	10.6	282	0.74	109.6	1		0	1	0	1	0	0	0	0	1	0	0		0	0	0	0	0	0	18.17	0	18.17	0	18.17	0	18.17	0	18.17	18.17
2	1	47	148	91	72	33.2	0	1	1	0	4.44		129	42	80	7.7	139	0.69	113.1	0		0	1	1	1	0	0	0	0	1	1	0		0	0	0	0	0	0	18.13	0	18.13	0	18.13	0	18.13	0	18.13	18.13
1	1	58	113	71	70	23.7	0	0	1	0	6.27		75	31	22.4	7.4	126	0.85	95.8	0		0	0	0	0	0	0	0	1	1	0	0		0	0	0	0	0	0	17	0	17	0	17	0	17	0	17	17
2	1	66	128	87	58	20.9	0	1	1	0	25.71		101	27	85	5.8	98	0.92	86.3	0		1	1	0	1	1	0	0	1	1	0	0		0	0	0	0	0	0	14.83	0	14.83	0	14.83	0	14.83	0	14.83	14.83
1	1	67	110	64	65	27.9	0	1	1	0	13.85		134	65	55.2	8.9	155	0.89	88.8	1		0	1	0	1	0	0	0	0	1	1	1		0	0	0	0	0	0	17.93	0	17.93	0	17.93	0	17.93	0	17.93	17.93
2	1	46	96	38	87	28	0	1	1	0	4.87		192	32	70	9.9	169	0.64	117.4	1		1	1	0	1	0	0	0	1	1	1	0		0	0	0	0	0	0	18.1	0	18.1	0	18.1	0	18.1	0	18.1	18.1
3	1	29	139	80	80	45.3	1	0	0	0	2.64		172	41	104.4	6	132	0.82	119.7	1		0	0	0	0	0	0	0	1	1	1	0		0	0	0	0	0	0	10.17	0	10.17	0	10.17	0	10.17	0	10.17	10.17
2	1	33	126	87	95	23.9	0	0	1	0	0.82		202	48	138.2	10.2	136	0.76	120.1	1		0	0	0	0	0	0	0	0	1	0	0		0	0	0	0	0	0	18	0	18	0	18	0	18	0	18	18
3	0	34	120	72	90	27	0	1	1	0	1.97		275	52	179.6	10.4	301	0.91	82.3	1		0	1	1	1	0	0	0	0	1	0	0		0	0	0	0	0	0	10.33	0	10.33	0	10.33	0	10.33	0	10.33	10.33
2	1	56	131	87	85	29	0	1	1	0	8.24		109	44	43	6.8	133	0.98	85.7	0		1	1	0	1	0	0	0	0	1	0	0		0	0	0	0	0	0	15.57	0	15.57	0	15.57	0	15.57	0	15.57	15.57
1	1	79	133	81	81	29.8	0	1	1	0	50.18		108	40	65	9.6	67	1.08	65.1	0		0	1	0	1	0	0	0	1	1	1	1		0	0	0	0	0	0	17.77	0	17.77	0	17.77	0	17.77	0	17.77	17.77
1	1	56	136	77	80	24.3	0	0	1	0	6.61		106	51	38.8	7.6	129	1.05	78.8	0		0	1	0	0	0	0	0	0	1	1	0		0	0	0	0	0	0	16.53	0	16.53	0	16.53	0	16.53	0	16.53	16.53
1	0	55	178	125	89	28.4	0	0	1	0	6.6		207	61	98	10.6	183	0.53	107.1	1		0	1	0	0	0	0	0	0	1	1	0		0	0	0	0	0	0	17.5	0	17.5	0	17.5	0	17.5	0	17.5	17.5
1	0	44	187	98	68	30.9	0	1	0	0	4.08		138	37	79.8	6.7	143	0.79	91.3	1		0	0	1	0	1	0	0	1	1	0	0		0	0	0	0	0	0	17.3	0	17.3	0	17.3	0	17.3	0	17.3	17.3
2	0	60	145	90	69	27.9	0	0	1	0	8.55		198	48	127.6	7.6	145	0.61	98.6	0		0	1	0	0	0	0	0	0	1	1	0		0	0	0	0	0	0	13.67	0	13.67	0	13.67	0	13.67	0	13.67	13.67
2	1	69	109	58	88	27.3	1	1	1	0	36.67		212	40	112	12.8	159	1.21	60.8	1		0	1	0	0	0	1	0	1	1	0	0		0	0	0	0	0	0	17	0	17	0	17	0	17	0	17	17
1	1	61	127	76	75	23	0	1	1	0	15.19		113	28	121	7.5	209	0.77	98.1	0		0	1	1	1	0	0	0	1	1	1	0		0	0	0	0	0	0	16.6	0	16.6	0	16.6	0	16.6	0	16.6	16.6
2	1	67	138	71	77	23.3	0	1	1	0	33.24		122	29	62	8.9	193	0.93	81.8	0		0	1	1	1	0	0	0	0	1	1	1		0	0	0	0	0	0	15.87	0	15.87	0	15.87	0	15.87	0	15.87	15.87
1	1	55	157	91	80	32.9	0	1	1	0	14.89		148	41	85.8	6.7	105	1.04	80.3	1		1	1	0	1	1	0	0	0	0	0	0		0	0	0	0	0	0	15.8	0	15.8	0	15.8	0	15.8	0	15.8	15.8
1	1	62	167	76	106	25.7	0	1	1	0	34.06		177	40	105	10.9	185	1.1	71.5	1		0	1	1	1	0	0	0	1	1	0	0		0	0	0	0	0	0	16.5	0	16.5	0	16.5	0	16.5	0	16.5	16.5
1	1	49	124	77	73	24.5	0	0	1	0	3.98		144	43	114	7	116	0.79	105.6	0		0	1	0	0	0	0	0	0	1	0	0		0	0	0	0	0	0	16.77	0	16.77	0	16.77	0	16.77	0	16.77	16.77
2	0	63	151	86	75	28.2	0	1	1	0	15.33		166	46	102.6	7.2	121	0.52	101.6	0		1	1	0	1	0	0	0	0	1	0	0		0	0	0	0	0	0	15.63	0	15.63	0	15.63	0	15.63	0	15.63	15.63
1	1	37	104	59	60	28.8	0	0	1	0	1.07		212	50	125	6.9	129	0.85	111.6	0		0	1	0	0	0	0	0	1	1	0	0		0	0	0	0	0	0	14.17	0	14.17	0	14.17	0	14.17	0	14.17	14.17
2	1	60	101	63	55	25	1	1	1	0	13.19		138	55	71.2	5.8	107	1.04	77.8	0		1	1	0	1	1	0	0	0	0	0	0		0	0	0	0	0	0	13.8	0	13.8	0	13.8	0	13.8	0	13.8	13.8
3	0	58	159	93	72	28.3	0	1	1	0	7.92		148	40	69.6	10.7	197	0.69	95.7	1		0	1	0	1	0	0	0	0	1	1	0		0	0	0	0	0	0	7.6	0	7.6	0	7.6	0	7.6	0	7.6	7.6
1	1	40	129	76	127	25.8	0	1	1	0	1.7		151	40	154	10.7	128	1.21	74.4	0		0	1	0	1	0	0	0	1	1	0	0		0	0	0	0	0	0	13.53	0	13.53	0	13.53	0	13.53	0	13.53	13.53
1	1	44	165	100	77	25.9	1	0	1	0	9.9		190	63	104.4	12.2	157	0.77	110.5	1		1	1	0	0	0	0	0	1	1	0	0		0	0	0	0	0	0	15.03	0	15.03	0	15.03	0	15.03	0	15.03	15.03
1	1	69	130	82	115	25.5	0	0	0	0	26.22		154	56	81.8	7	70	0.7	96.2	0		0	0	0	0	0	0	0	1	1	0	0		0	0	0	0	0	0	14.47	0	14.47	0	14.47	0	14.47	0	14.47	14.47
1	0	45	127	71	76	21.6	0	1	1	0	2.33		245	53	157.4	13.2	278	0.38	127.8	1		0	1	0	1	0	0	0	0	1	0	0		0	0	0	0	0	0	14.03	0	14.03	0	14.03	0	14.03	0	14.03	14.03
1	0	56	139	85	70	25.8	0	1	1	0	6.15		211	66	126	9.7	124	1.03	60.6	1		0	1	1	1	0	0	0	1	1	1	0		0	0	0	0	0	0	13.33	0	13.33	0	13.33	0	13.33	0	13.33	13.33
1	1	77	132	64	83	23	0	1	0	0	48.2		184	50	103.4	9.1	224	0.7	90.9	0		0	0	0	1	0	0	0	1	1	0	0		0	0	0	0	0	0	13.23	0	13.23	0	13.23	0	13.23	0	13.23	13.23
3	1	55	134	92	77	24.4	0	1	1	1	4.16		51	32	89	6.3	80	0.55	117.3	0		0	0	0	0	0	0	0	0	1	0	1		0	0	0	0	0	0	38.1	0	38.1	1	31.33	0	38.1	1	31.33	38.1
3	0	70	142	82	85	24.8	0	1	1	1	26.66		188	48	120	6.2	117	0.92	63.3	0		0	1	0	1	0	0	0	0	1	0	1		0	0	0	0	0	0	37.37	0	37.37	1	21.1	1	21.1	1	21.1	37.37
3	1	69	146	66	89	23.5	1	1	0	1	42.3		150	38	73	10.6	186	0.97	79.4	1		0	0	0	1	1	1	1	0	1	1	1		0	0	0	0	0	0	60.77	0	60.77	1	33.33	0	60.77	1	33.33	60.77
3	0	67	118	70	107	28	0	1	1	0	11.67		207	55	124	8.2	139	0.69	89.9	0		1	1	0	1	0	1	0	0	1	1	1		0	0	0	0	0	0	64.23	0	64.23	1	0.93	0	64.23	1	0.93	64.23
3	1	34	127	87	98	20.8	1	1	1	0	2.58		182	59	158	11	209	1.03	94	1		0	1	0	1	0	0	0	0	1	0	1		0	0	0	0	0	0	39.5	0	39.5	1	12.17	0	39.5	1	12.17	39.5
3	1	54	101	56	113	28.2	0	1	1	0	7.64		251	44	149	7.5	100	0.94	91.9	0		0	0	0	1	1	1	0	0	1	0	1		0	0	0	0	0	0	91.57	0	91.57	1	7.3	1	35.5333	1	7.3	91.57
3	1	72	128	72	61	25.7	0	1	1	0	36.34		98	36	124	7.7	121	0.67	95.7	0		1	1	1	1	0	0	0	0	1	1	1		0	0	0	0	0	0	4.47	0	4.47	0	4.47	0	4.47	0	4.47	4.47
3	0	77	104	50	174	22	0	1	1	0	22.42		124	21	66	7.7	135	0.58	88.9	1		0	0	0	1	1	1	0	1	0	0	1		0	0	0	0	0	0	51.33	0	51.33	0	51.33	0	51.33	0	51.33	51.33
3	1	72	165	85	77	24.6	0	1	1	0	48.93		160	42	194	4.4	90	1.39	50.3	1		0	0	1	1	1	1	0	0	1	1	1		0	0	0	1	0	1	67.8	1	67.8	0	77.7	0	77.7	0	77.7	77.7
3	0	45	161	87	94	22.7	0	0	0	0	1.73		188	65	97.6	11.7	271	0.55	113.1	0		0	0	0	0	0	0	0	1	1	0	1		0	0	0	0	0	0	53.53	0	53.53	0	53.53	0	53.53	0	53.53	53.53
3	1	49	108	58	72	19	0	0	1	0	3.52		96	19	45	11.6	253	0.7	111.1	1		0	0	0	0	0	0	0	1	1	1	1		0	0	0	0	0	0	58.63	0	58.63	0	58.63	0	58.63	0	58.63	58.63
3	1	62	113	69	82	24.2	0	0	1	0	13.99		139	28	129	6.8	126	0.66	103.8	0		0	1	0	0	0	0	0	0	1	1	1		0	0	0	0	0	0	91.37	0	91.37	0	91.37	0	91.37	0	91.37	91.37
3	1	70	117	73	79	20.7	1	1	0	0	38.13		159	37	99	6.7	129	0.99	76.9	1		0	0	0	1	0	1	0	0	1	0	1		1	0	0	0	0	0	106.3	0	106.3	0	106.3	0	106.3	0	106.3	106.3
3	0	56	102	70	73	19.3	0	0	1	0	3.03		175	42	157	4.7	138	0.3	128	0		0	0	0	0	0	0	0	0	1	0	0		1	1	0	0	0	0	68.7	0	68.7	0	68.7	1	41.03	1	41.03	68.7
3	1	58	127	87	64	21	0	0	1	0	12.71		350	111	219	7.7	106	0.82	97.4	0		0	1	0	0	0	0	0	0	0	1	0		1	0	0	0	0	0	7.97	0	7.97	0	7.97	0	7.97	0	7.97	7.97
3	0	60	165	94	95	19.2	0	1	0	0	13.69		156	39	100	16.4	77	0.64	97.2	1		0	0	1	1	0	0	0	1	1	0	0		0	0	0	0	0	0	14.6	0	14.6	0	14.6	0	14.6	0	14.6	14.6
3	1	53	152	90	139	21.9	0	0	0	0	6.7		104	37	89	12.7	222	0.66	110.6	0		0	0	0	0	0	0	0	0	1	1	0		1	0	0	0	0	0	31.57	0	31.57	0	31.57	0	31.57	0	31.57	31.57
3	1	37	128	79	66	21.7	0	1	0	0	1.17		165	42	137	6.8	291	0.7	120.9	0		0	0	1	0	0	0	0	0	1	1	0		0	0	0	0	0	0	28.1	0	28.1	0	28.1	0	28.1	0	28.1	28.1
3	0	62	147	77	98	30.9	0	0	0	0	8.24		163	46	81	6.4	268	1.04	57.6	1		0	0	0	0	0	0	0	0	1	1	0		1	1	0	0	0	0	60.07	0	60.07	0	60.07	1	3.33	1	3.33	60.07
3	0	55	156	90	78	22.4	0	0	1	0	3.79		167	71	83	9.1	140	0.48	110.2	1		0	1	0	0	0	0	0	0	1	1	0		0	0	0	0	0	0	67.47	0	67.47	0	67.47	0	67.47	0	67.47	67.47
3	1	76	128	84	76	23	0	1	1	0	40.74		111	41	98	6.6	200	1.41	48	1		1	1	0	1	0	0	0	0	1	1	1		0	0	0	0	0	0	46.1	0	46.1	0	46.1	0	46.1	0	46.1	46.1
3	1	60	112	66	78	33.4	0	1	1	0	10.25		116	37	53	9.1	176	0.81	96.3	0		0	1	0	1	0	0	0	0	1	1	0		0	0	0	0	0	0	70.7	0	70.7	0	70.7	0	70.7	0	70.7	70.7
3	1	79	139	79	117	25.9	0	1	1	0	41.78		91	45	91	7.4	228	0.97	74	1		0	1	0	1	0	1	0	1	1	1	0		0	0	0	0	0	0	23	0	23	0	23	1	24.8667	1	24.8667	23
3	0	63	157	77	80	23.4	1	1	1	0	35.27		374	45	246	11.8	48	0.82	76.1	0		1	1	1	1	1	1	0	1	1	0	0		0	0	0	0	0	0	6.6	0	6.6	0	6.6	0	6.6	0	6.6	6.6
3	0	84	184	56	47	22.2	0	1	1	0	92.82		82	63	81	8.9	163	1.07	47.6	1		1	1	0	1	1	1	1	0	1	0	0		0	0	0	0	0	0	11	0	11	0	11	0	11	0	11	11
3	1	71	138	73	112	20.1	0	0	1	0	29.05		124	59	111	6.8	194	0.54	105.7	0		1	1	0	0	0	0	0	1	1	1	0		0	0	0	0	0	0	71.63	0	71.63	0	71.63	0	71.63	0	71.63	71.63
3	1	80	145	74	108	25.7	0	1	1	0	57.79		120	47	146	7.8	181	0.84	82.9	1		0	0	1	0	0	1	0	1	1	1	0		0	0	0	0	0	0	20.8	0	20.8	0	20.8	0	20.8	0	20.8	20.8
3	0	37	155	106	60	24.7	0	1	0	0	1.18		191	65	108	6.4	223	0.74	103.6	1		0	0	1	0	0	0	0	0	1	0	0		0	0	0	0	0	0	66.57	0	66.57	0	66.57	0	66.57	0	66.57	66.57
3	0	48	123	67	97	18.3	0	1	1	0	3		125	18	59	15.4	224	0.78	90.2	1		0	0	0	1	0	0	0	0	1	1	0		0	0	0	0	0	0	69.4	0	69.4	0	69.4	0	69.4	0	69.4	69.4
3	1	73	102	64	92	22.6	0	0	1	0	24.75		119	39	88.8	6.5	118	0.36	123	1		1	1	0	0	0	0	0	0	1	0	0		1	0	0	0	0	0	48.2	0	48.2	0	48.2	0	48.2	0	48.2	48.2
3	1	69	135	72	115	23.1	1	1	1	0	35.39		109	48	176	6.4	134	0.93	83.2	0		0	1	0	0	0	0	0	0	1	0	0		1	0	0	0	0	0	64.43	0	64.43	0	64.43	0	64.43	0	64.43	64.43
3	1	66	107	62	71	25.9	0	1	1	0	21.88		82	17	41	7.3	177	1.16	65.2	0		0	1	1	0	0	0	0	0	1	0	0		0	0	0	0	0	0	46.9	0	46.9	0	46.9	0	46.9	0	46.9	46.9
3	0	61	120	70	109	20.6	0	1	1	0	6.61		100	34	110	6.9	157	0.5	104.6	0		0	1	0	1	0	0	0	0	1	1	0		0	0	0	0	0	0	47.7	0	47.7	0	47.7	0	47.7	0	47.7	47.7
3	1	35	139	95	111	27.1	1	1	1	0	1.39		96	41	150.8	11.2	258	0.5	140	0		0	0	0	0	1	0	0	1	1	1	0		0	0	0	0	0	0	22.9	0	22.9	0	22.9	0	22.9	0	22.9	22.9
3	0	63	112	75	73	28.5	0	0	0	0	7.73		147	31	128	8.6	146	0.52	101.3	0		0	0	0	0	0	0	0	0	1	0	0		0	0	0	0	0	0	33.2	0	33.2	0	33.2	0	33.2	0	33.2	33.2
3	0	81	123	69	113	23.3	0	1	1	0	60.5		115	57	152	8.3	186	0.73	77.2	0		0	1	1	0	1	0	0	0	1	1	0		0	0	0	0	0	0	111.77	0	111.77	0	111.77	0	111.77	0	111.77	111.77
3	0	55	108	76	71	14.3	0	1	0	0	1.16		68	40	60	5.6	266	0.52	107.7	1		0	0	0	0	0	1	0	1	1	0	0		0	0	0	0	0	0	68.53	0	68.53	0	68.53	0	68.53	0	68.53	68.53
3	0	32	85	62	138	20.7	0	0	1	0	1.9		136	20	265	8.2	334	0.66	116.7	1		0	0	0	0	0	0	0	0	0	0	0		0	0	0	0	0	0	16.5333	0	16.5333	1	16.5333	0	16.5333	1	16.5333	9.2
3	0	57	142	65	106	17	0	0	1	0	3.34		108	51	72	6.9	43	0.95	66.6	0		0	1	0	0	0	0	0	0	1	1	0		0	0	0	0	0	0	61.8	0	61.8	0	61.8	0	61.8	0	61.8	61.8
3	1	70	102	65	89	20.3	1	1	0	0	19.8		78	39	114.2	10.2	379	0.67	97.2	0		0	0	0	0	0	1	0	1	1	0	0		0	0	0	0	0	0	6.87	0	6.87	0	6.87	0	6.87	0	6.87	6.87
3	1	62	113	45	68	21.3	0	1	1	0	10.93		127	64	62	5.6	91	1.01	79.1	1		0	1	1	1	0	0	0	0	1	1	1		0	0	0	0	0	0	15.43	0	15.43	0	15.43	0	15.43	0	15.43	15.43
3	0	77	138	81	134	19.9	0	1	1	0	47.64		159	68	158	6.3	256	0.3	110.7	0		0	0	1	0	0	0	0	0	1	0	0		0	0	0	0	0	0	78.6	0	78.6	0	78.6	0	78.6	0	78.6	78.6
3	0	74	164	66	87	26.8	0	1	0	0	36.3		140	47	122	12.9	141	0.45	98.9	1		0	0	1	0	1	0	1	0	1	0	0		0	0	0	0	0	0	9.7	0	9.7	0	9.7	0	9.7	0	9.7	9.7
3	0	36	137	97	117	15.2	0	1	0	0	2.62		222	41	135	7.7	253	0.59	117.6	0		0	0	1	0	0	1	0	1	1	1	0		1	0	0	0	0	0	57.43	0	57.43	0	57.43	0	57.43	0	57.43	57.43
3	1	55	149	87	94	18	1	1	1	0	22.4		176	48	107	15	164	1.28	62.4	0		1	1	0	1	0	0	0	1	1	0	0		0	0	0	0	0	0	34.77	0	34.77	0	34.77	0	34.77	0	34.77	34.77
3	0	52	115	78	98	24.1	0	0	1	0	1.54		147	56	154	7	153	0.64	102.7	0		0	1	0	0	0	0	0	0	1	1	0		0	0	0	0	0	0	28.33	0	28.33	0	28.33	0	28.33	0	28.33	28.33
3	0	66	134	77	89	25.1	0	1	1	0	11.62		125	44	65	8.2	121	0.5	100.5	1		0	1	1	1	0	0	0	0	1	0	0		0	0	0	0	0	0	40.37	0	40.37	0	40.37	0	40.37	0	40.37	40.37
3	0	42	179	86	81	36	0	0	1	0	2.33		234	66	161	10.5	217	0.8	91	1		0	0	0	0	0	0	0	0	1	0	0		0	0	0	0	0	0	143.33	0	143.33	0	143.33	0	143.33	0	143.33	143.33
3	1	78	149	78	76	25.4	1	1	0	0	54.2		114	50	111.2	6.6	154	0.84	83.8	1		0	0	1	0	0	1	0	0	1	1	0		0	0	0	0	0	0	40.47	0	40.47	0	40.47	1	37.3	1	37.3	40.47
3	1	59	104	72	115	25.7	1	1	0	0	6.33		50	35	60	5.1	126	0.59	110.4	1		0	0	1	1	0	1	0	1	1	0	0		0	0	0	0	0	0	39.73	0	39.73	0	39.73	0	39.73	0	39.73	39.73
3	1	63	139	72	72	25.2	1	0	0	0	34.32		183	40	120	9.8	351	1.19	64.5	1		1	0	0	0	0	0	0	0	1	0	0		0	0	0	0	0	0	34.77	0	34.77	0	34.77	0	34.77	0	34.77	34.77
3	1	69	139	81	67	26.7	0	0	0	0	34.46		128	31	95	9.2	143	0.68	97.1	0		0	0	0	0	0	0	0	1	1	0	0		0	0	0	0	0	0	21.73	0	21.73	0	21.73	0	21.73	0	21.73	21.73
3	1	51	117	79	77	21.8	1	0	1	0	6.66		140	61	140	6.3	215	0.74	106.9	0		1	0	0	0	0	0	0	0	1	0	0		0	0	0	0	0	0	57.93	0	57.93	0	57.93	0	57.93	0	57.93	57.93
3	0	52	136	78	119	23.3	0	0	0	0	1.42		116	61	71	6.4	194	0.38	122	0		0	0	0	0	0	0	0	0	1	0	0		0	0	0	0	0	0	6.47	0	6.47	0	6.47	0	6.47	0	6.47	6.47
3	0	31	109	66	101	17	0	1	1	0	0.53		163	44	94	6.5	116	0.9	85	1		0	1	0	1	0	0	0	1	1	1	0		0	0	0	0	0	0	57.27	0	57.27	0	57.27	0	57.27	0	57.27	57.27
3	1	58	150	79	97	24.9	1	1	1	0	36.28		167	34	70	10.1	85	1.23	64.2	1		0	1	1	1	1	0	1	1	1	1	0		0	0	0	0	0	0	47.97	0	47.97	0	47.97	0	47.97	0	47.97	47.97
3	1	68	143	105	133	26.8	0	1	0	0	24.57		117	31	87	7.8	195	1.18	63.1	0		0	0	0	1	0	0	0	1	1	0	0		0	0	0	0	0	0	55.83	0	55.83	0	55.83	0	55.83	0	55.83	55.83
3	1	66	101	80	93	16.4	1	0	1	0	22.14		149	36	169	9.6	109	0.61	104.2	0		0	1	0	0	0	0	0	0	1	0	0		0	0	0	0	0	0	9.93	0	9.93	0	9.93	0	9.93	0	9.93	9.93
3	1	67	138	66	64	21.8	1	1	1	0	29.92		120	59	66	8.5	126	1	77.6	0		0	1	1	1	0	0	0	1	1	0	0		0	0	0	0	0	0	15.83	0	15.83	0	15.83	0	15.83	0	15.83	15.83
3	0	38	121	73	89	26	0	0	0	0	1.78		163	32	73.6	10.2	309	0.56	118.6	0		0	0	0	0	0	0	0	1	1	0	0		0	0	0	0	0	0	37.6	0	37.6	0	37.6	0	37.6	0	37.6	37.6
3	1	64	113	61	179	24.8	0	0	0	0	14.23		143	48	119	10.2	239	0.59	107	0		0	0	0	0	0	0	0	1	1	1	0		0	0	0	0	0	0	48.43	0	48.43	0	48.43	0	48.43	0	48.43	48.43
3	0	53	115	79	92	21.9	0	0	1	0	3.11		224	51	148	11.4	285	0.43	116.3	0		0	0	0	0	0	0	0	1	1	0	0		0	0	0	0	0	0	57.23	0	57.23	0	57.23	0	57.23	0	57.23	57.23
3	0	22	123	70	63	35.6	0	0	1	0	0.31		148	60	168	4.8	95	0.58	130.6	0		0	0	0	0	0	0	0	1	1	0	0		0	0	0	0	0	0	30.8	0	30.8	0	30.8	0	30.8	0	30.8	30.8
3	1	58	132	83	70	20.5	1	1	1	0	11.51		86	43	238	11.2	141	0.38	134	0		0	1	0	0	0	1	0	0	1	0	0		1	0	0	0	0	0	88.23	0	88.23	0	88.23	0	88.23	0	88.23	88.23
3	1	30	134	76	89	21.3	1	0	1	0	2.47		96	20	61	11.4	185	0.52	142.6	1		0	0	0	0	0	0	0	1	1	0	0		0	0	0	0	0	0	20.57	0	20.57	0	20.57	0	20.57	0	20.57	20.57
3	0	40	115	77	113	17.8	0	0	0	0	1.98		170	31	115	12.8	244	0.42	128.2	0		0	0	0	0	0	0	0	0	1	1	0		1	0	0	0	0	0	106.03	0	106.03	0	106.03	0	106.03	0	106.03	106.03
3	1	45	113	79	140	18.8	0	1	1	0	2.6		108	26	72	7.1	89	0.67	115.7	0		0	0	1	0	0	0	0	0	1	0	0		0	0	0	0	0	0	17.27	0	17.27	0	17.27	0	17.27	0	17.27	17.27
3	1	40	133	86	94	27.3	0	1	0	0	0.8		134	61	67	7.1	290	0.72	116.4	0		0	0	1	1	0	0	0	0	1	1	0		0	0	0	0	0	0	58	0	58	0	58	0	58	0	58	58
3	0	49	162	78	71	21.3	0	1	1	0	5.02		211	57	127	12.8	188	0.76	91.8	1		0	0	0	0	0	0	0	1	1	0	0		0	0	0	0	0	0	72.23	0	72.23	0	72.23	0	72.23	0	72.23	72.23
3	0	40	130	95	89	20.4	0	0	0	0	0.29		147	79	89.4	8	159	0.57	116.3	0		0	0	0	0	0	0	0	0	1	1	0		0	0	0	0	0	0	56.4	0	56.4	0	56.4	0	56.4	0	56.4	56.4
3	1	54	151	99	99	26.5	0	1	1	0	20.31		223	41	132	9	175	1	84.7	1		0	1	0	1	0	0	0	0	1	1	0		0	0	0	0	0	0	124.5	0	124.5	0	124.5	0	124.5	0	124.5	124.5
3	1	39	97	64	79	30.1	1	1	1	0	2.12		128	40	90	7	196	0.86	109.6	0		0	1	1	1	0	1	0	1	1	1	0		0	0	0	0	0	0	7.2	0	7.2	0	7.2	0	7.2	0	7.2	7.2
3	1	58	123	88	73	23.3	0	1	1	0	10.63		127	34	72	6.9	167	0.64	108.2	0		1	1	1	1	1	1	0	0	1	1	0		0	0	0	0	0	0	23.83	0	23.83	0	23.83	0	23.83	0	23.83	23.83
3	0	76	142	72	79	17.8	0	0	0	0	36.47		103	49	85.4	5.8	144	0.33	107.7	0		0	0	0	0	0	0	0	0	1	1	0		0	0	0	0	0	0	11.1	0	11.1	0	11.1	1	11.4333	1	11.4333	11.1
3	1	46	136	78	92	26.5	1	0	1	0	7.98		101	28	92	6.2	130	0.74	110.8	0		0	1	0	0	0	0	0	0	1	1	0		0	0	0	0	0	0	35.33	0	35.33	0	35.33	0	35.33	0	35.33	35.33
3	1	64	166	78	93	27.6	1	1	1	0	32.78		124	62	140	6.4	187	0.61	105.5	0		1	1	0	1	0	1	0	0	1	0	0		0	0	0	0	0	0	16.67	0	16.67	0	16.67	0	16.67	0	16.67	16.67
3	0	49	147	89	99	21.1	0	0	1	0	2.34		157	50	122	10	117	0.47	115.8	0		0	1	0	0	0	0	0	0	1	0	0		0	0	0	0	0	0	134.23	0	134.23	0	134.23	0	134.23	0	134.23	134.23
3	0	64	146	88	76	28.2	0	1	1	0	17.25		221	49	143	9.4	171	0.84	73.7	1		0	1	0	0	0	0	0	0	1	0	0		0	0	0	0	0	0	30.57	0	30.57	0	30.57	0	30.57	0	30.57	30.57
3	0	72	144	68	63	27.2	0	1	1	0	31.28		130	38	78	8.2	131	0.83	70.6	0		1	1	1	1	1	0	0	0	1	1	0		0	0	0	1	0	1	0.3	1	0.3	0	80.33	0	80.33	0	80.33	80.33
3	0	67	148	81	69	20.1	0	1	0	0	16.29		75	39	77	7.3	164	0.55	97.2	0		1	0	0	0	0	0	0	0	1	1	1		0	0	0	0	0	0	70.83	0	70.83	0	70.83	0	70.83	0	70.83	70.83
3	0	68	126	79	73	22.8	0	1	1	0	17.65		204	56	124	8.1	302	0.51	99.1	0		0	1	0	0	0	0	0	0	1	0	0		0	0	0	0	0	0	18.3	0	18.3	0	18.3	0	18.3	0	18.3	18.3
3	0	55	117	85	96	18.8	0	0	1	0	6.24		202	28	133	9.7	109	0.4	117	1		0	1	0	0	0	0	0	0	1	0	0		0	0	0	0	0	0	36.03	0	36.03	0	36.03	0	36.03	0	36.03	36.03
3	0	76	103	53	80	21.7	0	1	1	0	20.42		86	23	38	14.5	185	1.02	53.3	1		1	1	1	1	0	0	0	1	1	0	0		0	0	0	0	0	0	43.57	0	43.57	0	43.57	0	43.57	0	43.57	43.57
3	1	69	160	78	64	27	1	1	1	0	52.38		150	29	83.6	5.4	123	0.5	110.7	0		0	0	1	0	0	0	0	0	1	0	0		0	0	0	0	0	0	17.53	0	17.53	0	17.53	0	17.53	0	17.53	17.53
3	1	52	109	56	112	27.7	0	1	0	0	1.27		73	64	133	7	278	0.79	103.3	0		0	0	0	0	0	1	0	1	1	0	0		0	0	0	0	0	0	17.7	0	17.7	0	17.7	0	17.7	0	17.7	17.7
3	0	52	124	74	98	20.1	0	1	0	0	0.3		48	84	94	9.2	325	0.24	141.6	1		0	0	1	0	0	1	0	0	1	0	0		0	0	0	0	0	0	50.93	0	50.93	0	50.93	0	50.93	0	50.93	50.93
3	1	64	138	82	124	20.7	0	1	0	0	12		74	47	74	8	196	0.5	114.8	0		0	0	0	1	0	0	0	1	1	0	0		0	0	0	0	0	0	6.13	0	6.13	0	6.13	0	6.13	0	6.13	6.13
3	1	34	121	78	97	17.9	0	0	0	0	0.54		147	43	117	6.3	108	1.3	71.1	1		0	0	0	0	0	0	0	0	0	0	0		0	0	0	0	0	0	72.83	0	72.83	0	72.83	0	72.83	0	72.83	72.83
3	0	68	123	89	53	22.9	0	1	1	0	15.29		146	57	177	6.8	259	0.87	68.5	1		1	1	0	1	1	0	0	0	1	1	0		0	0	0	0	0	0	63.8	0	63.8	0	63.8	0	63.8	0	63.8	63.8
3	0	55	121	70	124	26.5	0	1	1	0	5.11		115	27	65	7.1	184	0.69	97.9	0		1	1	1	1	0	0	0	1	1	1	0		0	0	0	0	0	0	41.83	0	41.83	0	41.83	0	41.83	0	41.83	41.83
3	0	63	120	50	109	23.4	0	1	1	0	11.51		151	31	90	8.1	175	0.68	93	1		0	1	0	1	0	0	0	0	1	0	0		0	0	0	0	0	0	111.2	0	111.2	0	111.2	0	111.2	0	111.2	111.2
3	1	63	141	93	79	34.9	0	1	0	0	20.41		140	39	108	10.4	141	0.64	104.4	0		1	0	1	1	0	0	0	0	1	1	0		0	0	0	0	0	0	49.37	0	49.37	0	49.37	0	49.37	0	49.37	49.37
3	0	67	143	73	123	27.8	0	1	0	0	18.34		123	45	132	8.9	153	0.95	62	1		1	0	1	1	0	0	0	1	1	0	0		0	0	0	0	0	0	59.57	0	59.57	0	59.57	0	59.57	0	59.57	59.57
3	0	64	148	76	84	24.8	0	1	1	0	8.98		126	57	143	7.5	134	0.52	101.2	0		0	1	0	1	0	1	0	0	1	1	0		0	0	0	0	0	0	20.73	0	20.73	0	20.73	0	20.73	0	20.73	20.73
3	0	60	112	59	98	28.1	0	1	1	0	7.61		247	55	206	6.9	208	0.71	92.6	1		0	1	1	1	0	0	0	0	1	0	0		1	0	0	0	0	0	73.2	0	73.2	0	73.2	0	73.2	0	73.2	73.2
3	1	61	124	69	79	23.9	0	1	1	0	19.38		134	30	85	9.1	143	0.87	93	0		0	1	1	1	0	1	0	0	1	1	0		1	0	0	0	0	0	128.57	0	128.57	0	128.57	0	128.57	0	128.57	128.57
3	0	60	132	86	74	25	0	1	1	0	5.07		160	50	141	7.6	140	0.68	95.2	0		0	1	1	1	0	0	0	0	1	0	0		0	0	0	0	0	0	13.4	0	13.4	0	13.4	0	13.4	0	13.4	13.4
3	1	71	154	66	80	21.7	0	1	1	0	39.81		110	35	94	6.4	143	1.11	66.4	0		1	1	0	0	0	1	0	0	1	1	0		0	0	0	0	0	0	41.83	0	41.83	0	41.83	0	41.83	0	41.83	41.83
3	1	43	127	80	106	22.6	1	0	1	0	1.82		112	72	161	7.3	169	0.66	118.8	1		0	0	0	0	0	0	0	1	1	0	0		0	0	0	0	0	0	23.63	0	23.63	0	23.63	0	23.63	0	23.63	23.63
3	1	76	83	103	89	17.7	0	1	0	0	18.4		62	38	113	5.5	211	0.76	88.7	0		0	0	1	0	0	0	0	0	1	0	0		0	0	0	0	0	0	57.27	0	57.27	0	57.27	0	57.27	0	57.27	57.27
3	1	50	138	93	80	19.1	0	1	1	0	6.44		102	26	53	6.2	157	0.66	113.1	0		0	1	1	1	0	1	0	0	1	0	0		0	0	0	0	0	0	12.23	0	12.23	0	12.23	0	12.23	0	12.23	12.23
3	1	66	124	71	62	20.2	1	1	0	0	24.19		146	56	83	8.7	227	0.88	89.5	1		1	0	0	1	0	1	1	1	1	0	0		0	0	0	0	0	0	11.1	0	11.1	0	11.1	0	11.1	0	11.1	11.1
3	0	61	153	78	111	66.6	0	1	0	0	5.67		79	79	119	7.8	213	0.57	99.9	0		0	0	1	1	0	1	0	0	1	1	0		0	0	0	0	0	0	31.57	0	31.57	0	31.57	0	31.57	0	31.57	31.57
3	1	76	162	91	79	19.6	1	1	1	0	60.01		119	61	140	18.7	388	0.85	84.4	1		1	1	1	1	1	1	0	0	1	0	0		0	0	0	0	0	0	21.6	0	21.6	0	21.6	0	21.6	0	21.6	21.6
3	1	73	125	67	87	22.4	1	1	1	0	39.6		169	49	201	6.7	63	0.97	76.9	0		0	0	1	1	0	0	0	0	1	1	0		0	0	0	0	0	0	1.93	0	1.93	0	4.26667	1	4.26667	1	4.26667	1.93
3	0	66	114	53	99	21.1	0	0	0	0	6.85		95	47	101	11.5	265	0.51	100.3	1		0	0	0	0	0	0	0	0	1	1	0		0	0	0	0	0	0	55.33	0	55.33	0	55.33	0	55.33	0	55.33	55.33
3	1	58	175	96	67	25.9	0	1	0	0	24.58		161	35	106	13.2	124	1.1	73.4	1		0	0	1	1	1	0	0	1	1	0	0		0	0	0	0	0	0	2.3	0	2.3	0	2.3	0	2.3	0	2.3	2.3
3	1	59	145	83	82	20.2	1	1	1	0	18.8		117	47	90	6.9	127	0.82	96.7	1		1	1	0	1	0	0	0	0	1	1	1		1	0	0	0	0	0	47.33	0	47.33	0	47.33	1	32.57	1	32.57	47.33
3	0	73	143	67	87	20.3	0	1	1	0	26.68		164	80	238	7.2	225	1.02	54.6	0		0	1	1	1	0	0	0	0	1	0	0		0	0	0	0	0	0	20.37	0	20.37	1	19.37	0	20.37	1	19.37	20.37
3	1	81	136	78	114	23.6	1	1	1	0	60.08		156	31	73	6.6	92	1.03	67.9	0		1	1	1	0	0	0	0	0	1	0	0		0	0	0	0	0	0	69.4	0	69.4	0	69.4	0	69.4	0	69.4	69.4
3	1	73	129	69	71	21.1	1	1	1	0	47.01		104	27	86	8.6	165	0.81	88.1	1		0	1	1	1	0	0	0	0	1	1	0		0	0	0	0	0	0	25.83	0	25.83	0	25.83	0	25.83	0	25.83	25.83
3	0	63	141	77	86	23.4	0	0	1	0	8.53		131	50	152	6	117	0.55	99.7	0		0	1	0	0	0	0	0	0	1	0	0		0	0	0	0	0	0	14.9	0	14.9	0	14.9	0	14.9	0	14.9	14.9
3	0	69	160	80	87	24.9	0	1	1	0	25.39		204	40	65	9.2	148	0.99	58.1	1		1	1	1	1	0	0	0	0	1	1	1		0	0	0	0	0	0	136.17	0	136.17	0	136.17	0	136.17	0	136.17	136.17
3	0	75	123	68	70	21.8	0	0	1	0	25.84		127	35	229	7.8	261	0.53	92.9	0		0	0	0	0	0	0	0	0	1	1	0		0	0	0	0	0	0	109.1	0	109.1	0	109.1	0	109.1	0	109.1	109.1
3	0	37	131	69	113	37.9	0	1	1	0	1.91		184	43	186	8.4	152	0.56	119.2	0		0	0	1	1	1	0	0	0	1	0	0		0	0	0	0	0	0	17.77	0	17.77	0	17.77	0	17.77	0	17.77	17.77
3	1	58	116	66	69	22.7	0	1	0	0	7.83		128	48	131.8	7.5	82	0.88	94.6	0		0	0	0	0	0	1	0	0	1	1	0		0	0	0	0	0	0	5.77	0	5.77	0	5.77	0	5.77	0	5.77	5.77
3	1	59	106	86	93	22.5	1	1	1	0	26.97		234	40	180	19.1	136	0.7	103.1	1		1	1	1	1	0	0	0	0	1	0	0		0	0	0	0	0	0	11.77	0	11.77	0	11.77	0	11.77	0	11.77	11.77
3	0	66	136	72	74	19.1	0	1	1	0	12.93		119	61	88	8.6	129	0.54	98.4	0		0	1	1	1	1	1	0	0	1	0	0		0	0	0	0	1	0	72.43	1	78.1667	0	72.43	0	72.43	0	72.43	72.43
3	1	72	140	67	86	20	0	0	0	0	37.16		122	36	98	6.5	183	0.53	106	1		0	0	0	0	0	0	0	0	1	0	0		0	0	0	0	0	0	65.67	0	65.67	0	65.67	0	65.67	0	65.67	65.67
3	1	67	154	84	83	31.7	1	1	1	0	27.9		106	67	107	8.7	199	0.55	107.6	0		0	1	1	1	1	0	0	1	1	1	0		0	0	0	0	0	0	18.43	0	18.43	0	18.43	0	18.43	0	18.43	18.43
3	0	73	120	59	85	23	0	0	1	1	21.1		139	39	73	7	87	0.72	82.9	0		0	1	0	0	0	0	0	0	1	1	0		0	0	0	0	0	0	45.03	0	45.03	1	5.8	0	45.03	1	5.8	45.03
3	1	65	131	70	97	18.7	0	0	1	0	20.3		114	37	84	7.2	122	0.62	103.8	0		0	1	0	0	0	0	0	0	1	0	0		0	0	0	0	0	0	13.13	0	13.13	0	13.13	0	13.13	0	13.13	13.13
3	1	72	117	55	69	20.6	0	0	1	0	22		100	62	78	6.2	128	0.81	88.9	1		0	1	0	0	0	0	0	1	1	1	0		0	0	0	0	0	0	31.5	0	31.5	0	31.5	0	31.5	0	31.5	31.5
3	0	47	151	84	113	16.1	0	1	0	0	1.11		136	63	71	7.8	266	0.81	86.7	1		0	0	1	0	0	0	0	1	1	1	0		0	0	0	0	0	0	103.47	0	103.47	0	103.47	0	103.47	0	103.47	103.47
3	0	57	142	79	71	21.3	0	1	1	0	6.1		126	45	69	7.6	167	0.74	89.7	1		0	1	1	1	0	0	0	0	1	0	1		0	0	0	0	0	0	29.23	0	29.23	0	29.23	0	29.23	0	29.23	29.23
3	0	60	130	72	67	30.1	0	1	1	0	8.33		183	53	101	6.3	133	0.66	96	0		1	1	1	1	0	0	0	0	1	1	0		0	0	0	0	0	0	63.3	0	63.3	0	63.3	0	63.3	0	63.3	63.3
3	1	58	149	88	96	24.1	1	1	0	0	30.2		158	34	88	13.6	548	1.47	51.7	1		0	0	1	1	0	1	0	1	1	1	0		1	0	0	0	0	0	60.57	0	60.57	0	60.57	0	60.57	0	60.57	60.57
3	0	53	131	97	106	24.6	0	1	1	0	1.53		87	46	90	10.4	118	0.67	100.3	1		0	1	0	1	0	0	0	0	0	0	0		0	0	0	0	0	0	35.03	0	35.03	0	35.03	0	35.03	0	35.03	35.03
3	1	60	131	80	85	20.7	1	1	1	0	16.39		110	46	103	7.1	291	0.97	84.5	1		0	1	0	1	0	0	0	1	1	0	0		0	0	0	0	0	0	14.73	0	14.73	0	14.73	0	14.73	0	14.73	14.73
3	1	73	102	56	55	24.5	0	1	1	0	23.41		84	34	37	5.9	223	0.53	104.7	1		1	1	1	1	0	0	0	1	1	1	0		0	0	0	0	0	0	37.57	0	37.57	0	37.57	0	37.57	0	37.57	37.57
3	1	62	127	78	73	21.2	1	0	0	0	22.91		125	36	97	9.6	249	0.78	96.8	1		0	0	0	0	0	0	0	1	1	0	0		0	0	0	0	0	0	10	0	10	0	10	0	10	0	10	10
3	1	59	115	69	87	19	1	1	1	0	7.53		102	40	85	7	80	0.42	127.6	0		1	1	1	1	0	0	0	0	1	1	0		0	0	0	0	0	0	68.2	0	68.2	0	68.2	0	68.2	0	68.2	68.2
3	0	79	157	57	63	20.8	0	1	0	0	66.71		149	41	107	6.6	156	0.98	54.7	0		0	0	0	0	0	0	0	0	1	0	0		0	0	0	0	0	0	21.53	0	21.53	0	21.53	0	21.53	0	21.53	21.53
3	1	84	124	54	102	21.6	0	1	1	0	63.16		104	21	59.6	8.1	194	0.78	83.2	0		1	1	0	1	0	0	0	0	1	1	0		0	0	0	0	0	0	46.63	0	46.63	0	46.63	0	46.63	0	46.63	46.63
3	1	62	137	75	84	26.5	1	1	1	0	30.12		112	25	62	10.1	167	0.58	108.9	1		1	1	1	1	1	0	0	0	1	1	0		0	0	0	0	0	0	44.37	0	44.37	0	44.37	0	44.37	0	44.37	44.37
3	1	53	112	76	97	21.7	1	1	1	0	16		102	17	29	6.3	153	1.38	58.1	0		0	0	0	0	0	1	0	0	1	0	0		0	0	0	0	0	0	23.13	0	23.13	0	23.13	0	23.13	0	23.13	23.13
3	0	60	159	70	77	26.7	0	1	1	0	9.03		91	41	74	9.3	201	0.79	81.1	1		1	1	1	1	0	0	0	1	1	0	0		0	0	0	0	0	0	4.77	0	4.77	0	4.77	0	4.77	0	4.77	4.77
3	0	48	114	63	87	28.9	0	1	1	0	0.98		157	61	104	7.7	178	0.44	119.3	0		0	1	1	1	0	0	0	0	1	0	0		0	0	0	0	0	0	5.6	0	5.6	0	5.6	0	5.6	0	5.6	5.6
3	0	57	129	71	62	26.9	0	0	0	0	2.14		152	54	97	10.5	107	0.29	128.8	0		0	0	0	0	0	0	0	1	1	0	0		0	0	0	0	0	0	33.67	0	33.67	0	33.67	0	33.67	0	33.67	33.67
3	0	59	126	58	77	25.9	0	0	1	0	5.57		174	45	106	10.4	169	0.94	66.5	1		0	1	0	0	0	0	0	0	1	0	0		0	0	0	0	0	0	68.47	0	68.47	0	68.47	0	68.47	0	68.47	68.47
3	0	35	141	85	71	24.9	0	1	1	0	1.44		178	43	81	7.7	274	1.07	67.2	1		1	1	1	1	0	0	0	0	1	1	0		0	0	0	0	0	0	55.87	0	55.87	0	55.87	0	55.87	0	55.87	55.87
3	1	68	139	73	96	22.6	1	1	1	0	35.66		109	33	84	8.1	97	1.37	52.4	0		1	1	1	0	0	1	0	0	1	0	0		0	0	0	0	0	0	54.23	0	54.23	0	54.23	0	54.23	0	54.23	54.23
3	0	69	127	73	85	21	0	0	1	0	12.57		86	49	56	8.3	102	0.58	93.9	0		0	1	0	0	0	0	0	1	1	1	0		0	0	0	0	0	0	67.93	0	67.93	0	67.93	0	67.93	0	67.93	67.93
3	0	24	103	55	96	17.2	0	0	1	0	0.28		173	64	143	10.8	214	0.48	137.6	0		0	0	0	0	0	0	0	0	1	0	0		0	0	0	0	0	0	4.97	0	4.97	0	4.97	0	4.97	0	4.97	4.97
3	0	67	126	63	60	25.6	0	1	0	1	9.41		136	75	111	6.5	83	0.48	101.6	0		0	0	1	0	0	0	1	0	0	0	0		0	0	0	0	0	0	18.7	0	18.7	0	18.7	0	18.7	0	18.7	18.7
3	1	62	125	84	130	26	0	1	1	0	20.71		180	43	105	5.9	172	0.47	119.3	0		0	1	1	1	1	1	0	0	1	0	0		0	0	0	0	0	0	33	0	33	0	33	0	33	0	33	33
3	1	36	161	93	92	24.5	0	1	1	0	1.18		133	40	70	6.1	104	1.05	91.1	1		0	1	1	0	0	0	0	1	1	1	0		0	0	0	0	0	0	81.57	0	81.57	0	81.57	0	81.57	0	81.57	81.57
3	1	65	120	80	129	21.2	0	1	1	0	16.52		142	55	88	6.6	58	0.45	118.3	1		0	1	0	1	0	0	0	1	1	0	0		0	0	0	0	0	0	6.1	0	6.1	0	6.1	0	6.1	0	6.1	6.1
3	0	43	131	88	94	22.5	0	1	1	0	1.15		159	57	77	11.4	277	1.18	56.6	1		0	1	0	1	0	0	0	0	1	0	1		0	0	0	0	0	0	75.43	0	75.43	0	75.43	0	75.43	0	75.43	75.43
[truncated: 1,685 more rows]
